# Supplementary material for: 5-(Hy­droxy­meth­yl)furan-2-carbaldehyde
Source: Acta Crystallogr Sect E Struct Rep Online. 2010 Aug 11;66(Pt 9):o2266. doi: 10.1107/S1600536810031119 (PMC3007883; doi:10.1107/S1600536810031119)
Supplement: Supplementary file 1 [file e-66-o2266-sup1.cif]

##############################################################################
###                                                                        ###
###        Electronic paper (Acta Crystallographica Section E)             ###
###                                                                        ###
##############################################################################
#                                                                            #
# This CIF contains the data in a paper accepted for publication in Acta     #
# Crystallographica Section E. It conforms to the requirements of Notes      #
# for Authors for Section E, and has been peer reviewed under the auspices   #
# of the IUCr Commission on Journals.                                        #
#                                                                            #
# Full details of the Crystallographic Information File format               #
# are given in the paper "The Crystallographic Information File (CIF):       #
# a New Standard Archive File for Crystallography" by S. R. Hall, F. H.      #
# Allen and I. D. Brown [Acta Cryst. (1991), A47, 655-685].                  #
#                                                                            #
# The current version of the core CIF dictionary is obtainable from          #
# ftp://ftp.iucr.org/pub/cif_core.dic. The current version number is 2.4.    #
#                                                                            #
# Software is freely available for graphical display of the structure(s) in  #
# this CIF.  For information consult the CIF home page http://www.iucr.org/  #
# cif/home.html                                                              #
#                                                                            #
# This file may be used for bona fide research purposes within the           #
# scientific community so long as proper attribution is given to the journal # 
# article from which it was obtained.                                        #
#                                                                            #
##############################################################################
                                             
data_I
_audit_creation_method     SHELXL-97
_chemical_name_systematic
;
5-(Hydroxymethyl)furan-2-carbaldehyde
;
_chemical_name_common     5-Hydroxymethylfurfural
_chemical_formula_moiety     'C6 H6 O3'
_chemical_formula_sum     'C6 H6 O3'
_chemical_formula_iupac     'C6 H6 O3'
_chemical_formula_weight     126.11
_chemical_melting_point     ?
_chemical_melting_point_gt     301
_chemical_melting_point_lt     307
_symmetry_cell_setting     monoclinic
_symmetry_space_group_name_H-M     'P 21/c'
_symmetry_space_group_name_Hall     '-P 2ybc'
loop_
    _symmetry_equiv_pos_as_xyz
    'x, y, z'
    '-x, y+1/2, -z+1/2'
    '-x, -y, -z'
    'x, -y-1/2, z-1/2'
_cell_length_a     15.9126(17)
_cell_length_b     5.6166(6)
_cell_length_c     13.1722(14)
_cell_angle_alpha     90.00
_cell_angle_beta     90.770(2)
_cell_angle_gamma     90.00
_cell_volume     1177.2(2)
_cell_formula_units_Z     8
_cell_measurement_reflns_used     5970
_cell_measurement_theta_min     2.56
_cell_measurement_theta_max     28.18
_cell_measurement_temperature     125(2)
_exptl_crystal_description     block
_exptl_crystal_colour     colourless
_exptl_crystal_size_max     0.22
_exptl_crystal_size_mid     0.19
_exptl_crystal_size_min     0.14
_exptl_crystal_density_diffrn     1.423
_exptl_crystal_density_meas     ?
_exptl_crystal_density_method     'not measured'
_exptl_crystal_F_000     528
_exptl_absorpt_coefficient_mu     0.116
_exptl_absorpt_correction_type     multi-scan
_exptl_absorpt_process_details     '(SADABS; Bruker, 2007)'
_exptl_absorpt_correction_T_min     0.9750
_exptl_absorpt_correction_T_max     0.9840
_exptl_special_details
;
;
_diffrn_ambient_temperature     125(2)
_diffrn_radiation_type     MoK\a
_diffrn_radiation_wavelength     0.71073
_diffrn_radiation_source     'fine-focus sealed tube'
_diffrn_radiation_monochromator     graphite
_diffrn_measurement_device_type     'Bruker APEXII CCD'
_diffrn_measurement_method     '\f and \w scans'
_diffrn_detector_area_resol_mean     ?
_diffrn_reflns_number     15720
_diffrn_reflns_av_R_equivalents     0.0415
_diffrn_reflns_av_sigmaI/netI     0.0288
_diffrn_reflns_theta_min     2.56
_diffrn_reflns_theta_max     28.31
_diffrn_reflns_theta_full     28.31
_diffrn_measured_fraction_theta_max     0.999
_diffrn_measured_fraction_theta_full     0.999
_diffrn_reflns_limit_h_min     -21
_diffrn_reflns_limit_h_max     21
_diffrn_reflns_limit_k_min     -7
_diffrn_reflns_limit_k_max     7
_diffrn_reflns_limit_l_min     -17
_diffrn_reflns_limit_l_max     17
_refine_special_details
;
Refinement of <i>F</i>^2^ against ALL reflections. The weighted <i>R</i>-factor
<i>wR</i> and goodness of fit <i>S</i> are based on <i>F</i>^2^, conventional
<i>R</i>-factors <i>R</i> are based on <i>F</i>, with <i>F</i> set to zero for
negative <i>F</i>^2^. The threshold expression of <i>F</i>^2^ >
\s(<i>F</i>^2^) is used only for calculating <i>R</i>-factors(gt) <i>etc</i>.
and is not relevant to the choice of reflections for refinement.
<i>R</i>-factors based on <i>F</i>^2^ are statistically about twice as large
as those based on <i>F</i>, and <i>R</i>- factors based on ALL data will be
even larger.
;
_reflns_number_total     2933
_reflns_number_gt     2246
_reflns_threshold_expression     I>2sigma(I)
_refine_ls_structure_factor_coef     Fsqd
_refine_ls_matrix_type     full
_refine_ls_R_factor_all     0.0524
_refine_ls_R_factor_gt     0.0363
_refine_ls_wR_factor_gt     0.0816
_refine_ls_wR_factor_ref     0.0891
_refine_ls_goodness_of_fit_ref     1.040
_refine_ls_restrained_S_all     1.040
_refine_ls_number_reflns     2933
_refine_ls_number_parameters     169
_refine_ls_number_restraints     2
_refine_ls_hydrogen_treatment     mixed
_refine_ls_weighting_scheme     calc
_refine_ls_weighting_details
              'w=1/[\s^2^(Fo^2^)+(0.0367P)^2^+0.3118P] where P=(Fo^2^+2Fc^2^)/3'
_atom_sites_solution_hydrogens     geom
_atom_sites_solution_primary     direct
_atom_sites_solution_secondary     difmap
_refine_ls_shift/su_max     0.001
_refine_ls_shift/su_mean     0.000
_refine_diff_density_max     0.248
_refine_diff_density_min     -0.210
_refine_ls_extinction_method     none
_refine_ls_extinction_coef     ?
loop_
    _atom_type_symbol
    _atom_type_description
    _atom_type_scat_dispersion_real
    _atom_type_scat_dispersion_imag
    _atom_type_scat_source
    'C' 'C' 0.0033 0.0016
                         'International Tables Vol C Tables 4.2.6.8 and 6.1.1.4'
    'H' 'H' 0.0000 0.0000
                         'International Tables Vol C Tables 4.2.6.8 and 6.1.1.4'
    'O' 'O' 0.0106 0.0060
                         'International Tables Vol C Tables 4.2.6.8 and 6.1.1.4'
_computing_data_collection     'APEX2 (Bruker, 2007)'
_computing_cell_refinement     'SAINT (Bruker, 2007)'
_computing_data_reduction     'SAINT (Bruker, 2007)'
_computing_structure_solution     'SHELXS97 (Sheldrick, 2008)'
_computing_structure_refinement     'SHELXL97 (Sheldrick, 2008)'
_computing_molecular_graphics     'SHELXTL (Sheldrick, 2008)'
_computing_publication_material     'SHELXL97 (Sheldrick, 2008)'
loop_
    _atom_site_type_symbol
    _atom_site_label
    _atom_site_fract_x
    _atom_site_fract_y
    _atom_site_fract_z
    _atom_site_U_iso_or_equiv
    _atom_site_adp_type
    _atom_site_calc_flag
    _atom_site_refinement_flags
    _atom_site_occupancy
    _atom_site_disorder_assembly
    _atom_site_disorder_group
    O O11 1.11183(6) 0.07149(19) 0.62286(8) 0.0320(2) Uani d . 1 . .
    O O12 0.94229(6) 0.19067(16) 0.61025(7) 0.0227(2) Uani d . 1 . .
    O O13 0.77247(6) 0.02624(17) 0.68104(8) 0.0268(2) Uani d D 1 . .
    H H13O 0.7607(10) 0.125(3) 0.7278(11) 0.032 Uiso d D 1 . .
    O O21 0.44841(6) -0.14117(17) 0.33477(7) 0.0259(2) Uani d . 1 . .
    O O22 0.38382(5) 0.01084(15) 0.52416(6) 0.01771(19) Uani d . 1 . .
    O O23 0.25895(6) -0.14054(16) 0.67299(7) 0.0229(2) Uani d D 1 . .
    H H23O 0.2152(9) -0.064(3) 0.6587(12) 0.027 Uiso d D 1 . .
    C C11 1.08966(9) 0.2796(3) 0.63013(10) 0.0278(3) Uani d . 1 . .
    H H11A 1.1321 0.3966 0.6401 0.033 Uiso calc R 1 . .
    C C12 1.00405(9) 0.3586(2) 0.62456(10) 0.0246(3) Uani d . 1 . .
    C C13 0.96973(10) 0.5808(3) 0.62951(10) 0.0295(3) Uani d . 1 . .
    H H13B 0.9989 0.7269 0.6386 0.035 Uiso calc R 1 . .
    C C14 0.88169(10) 0.5496(3) 0.61829(10) 0.0290(3) Uani d . 1 . .
    H H14A 0.8402 0.6713 0.6189 0.035 Uiso calc R 1 . .
    C C15 0.86787(8) 0.3121(2) 0.60650(10) 0.0230(3) Uani d . 1 . .
    C C16 0.79019(9) 0.1669(3) 0.59398(10) 0.0271(3) Uani d . 1 . .
    H H16A 0.7421 0.2743 0.5801 0.032 Uiso calc R 1 . .
    H H16B 0.7964 0.0608 0.5345 0.032 Uiso calc R 1 . .
    C C21 0.44388(8) 0.0692(2) 0.35668(10) 0.0209(3) Uani d . 1 . .
    H H21A 0.4642 0.1803 0.3085 0.025 Uiso calc R 1 . .
    C C22 0.41029(7) 0.1641(2) 0.44951(9) 0.0187(3) Uani d . 1 . .
    C C23 0.39749(8) 0.3945(2) 0.47805(10) 0.0220(3) Uani d . 1 . .
    H H23B 0.4111 0.5334 0.4405 0.026 Uiso calc R 1 . .
    C C24 0.35976(8) 0.3853(2) 0.57519(10) 0.0235(3) Uani d . 1 . .
    H H24A 0.3423 0.5172 0.6149 0.028 Uiso calc R 1 . .
    C C25 0.35344(8) 0.1518(2) 0.60018(9) 0.0186(3) Uani d . 1 . .
    C C26 0.32435(8) 0.0284(2) 0.69336(10) 0.0215(3) Uani d . 1 . .
    H H26A 0.3726 -0.0546 0.7257 0.026 Uiso calc R 1 . .
    H H26B 0.3037 0.1486 0.7420 0.026 Uiso calc R 1 . .
loop_
    _atom_site_aniso_label
    _atom_site_aniso_U_11
    _atom_site_aniso_U_22
    _atom_site_aniso_U_33
    _atom_site_aniso_U_12
    _atom_site_aniso_U_13
    _atom_site_aniso_U_23
    O11 0.0247(5) 0.0384(6) 0.0327(6) 0.0042(4) -0.0022(4) 0.0009(5)
    O12 0.0223(5) 0.0214(5) 0.0244(5) 0.0033(4) -0.0016(4) -0.0015(4)
    O13 0.0294(5) 0.0216(5) 0.0294(5) 0.0024(4) 0.0051(4) -0.0041(4)
    O21 0.0299(5) 0.0234(5) 0.0244(5) 0.0013(4) 0.0036(4) -0.0020(4)
    O22 0.0193(4) 0.0157(4) 0.0182(4) 0.0001(3) 0.0023(3) 0.0005(3)
    O23 0.0216(5) 0.0214(5) 0.0258(5) 0.0011(4) 0.0041(4) 0.0035(4)
    C11 0.0283(7) 0.0353(8) 0.0198(7) -0.0048(6) -0.0006(5) -0.0007(6)
    C12 0.0294(7) 0.0252(7) 0.0191(6) -0.0038(5) 0.0012(5) -0.0004(5)
    C13 0.0409(8) 0.0235(7) 0.0244(7) -0.0023(6) 0.0079(6) -0.0018(6)
    C14 0.0377(8) 0.0245(7) 0.0251(7) 0.0083(6) 0.0092(6) 0.0022(6)
    C15 0.0264(7) 0.0251(7) 0.0176(6) 0.0081(5) 0.0022(5) 0.0011(5)
    C16 0.0254(7) 0.0320(8) 0.0238(7) 0.0056(6) -0.0001(5) -0.0014(6)
    C21 0.0186(6) 0.0233(7) 0.0210(6) 0.0006(5) 0.0012(5) 0.0037(5)
    C22 0.0162(6) 0.0192(6) 0.0206(6) -0.0014(5) 0.0007(5) 0.0039(5)
    C23 0.0221(6) 0.0175(6) 0.0263(7) 0.0003(5) 0.0008(5) 0.0029(5)
    C24 0.0241(7) 0.0193(6) 0.0273(7) 0.0024(5) 0.0024(5) -0.0026(5)
    C25 0.0164(6) 0.0194(6) 0.0200(6) 0.0019(5) 0.0003(5) -0.0020(5)
    C26 0.0215(6) 0.0233(6) 0.0197(6) 0.0011(5) 0.0013(5) -0.0014(5)
_geom_special_details
;
All e.s.d.'s (except the e.s.d. in the dihedral angle between two l.s. planes)
are estimated using the full covariance matrix. The cell e.s.d.'s are taken
into account individually in the estimation of e.s.d.'s in distances, angles
and torsion angles; correlations between e.s.d.'s in cell parameters are only
used when they are defined by crystal symmetry. An approximate (isotropic)
treatment of cell e.s.d.'s is used for estimating e.s.d.'s involving l.s.
planes.
;
loop_
    _geom_bond_atom_site_label_1
    _geom_bond_atom_site_label_2
    _geom_bond_site_symmetry_2
    _geom_bond_distance
    _geom_bond_publ_flag
    O11 C11 . 1.2249(18) ?
    O12 C15 . 1.3670(15) ?
    O12 C12 . 1.3732(16) ?
    O13 C16 . 1.4239(17) ?
    O13 H13O . 0.850(13) ?
    O21 C21 . 1.2188(16) ?
    O22 C25 . 1.3698(14) ?
    O22 C22 . 1.3769(14) ?
    O23 C26 . 1.4312(16) ?
    O23 H23O . 0.838(13) ?
    C11 C12 . 1.434(2) ?
    C11 H11A . 0.9500 ?
    C12 C13 . 1.364(2) ?
    C13 C14 . 1.418(2) ?
    C13 H13B . 0.9500 ?
    C14 C15 . 1.360(2) ?
    C14 H14A . 0.9500 ?
    C15 C16 . 1.488(2) ?
    C16 H16A . 0.9900 ?
    C16 H16B . 0.9900 ?
    C21 C22 . 1.4431(17) ?
    C21 H21A . 0.9500 ?
    C22 C23 . 1.3639(18) ?
    C23 C24 . 1.4217(19) ?
    C23 H23B . 0.9500 ?
    C24 C25 . 1.3561(18) ?
    C24 H24A . 0.9500 ?
    C25 C26 . 1.4888(18) ?
    C26 H26A . 0.9900 ?
    C26 H26B . 0.9900 ?
loop_
    _geom_angle_atom_site_label_1
    _geom_angle_atom_site_label_2
    _geom_angle_atom_site_label_3
    _geom_angle_site_symmetry_1
    _geom_angle_site_symmetry_3
    _geom_angle
    _geom_angle_publ_flag
    C15 O12 C12 . . 106.27(10) ?
    C16 O13 H13O . . 105.8(11) ?
    C25 O22 C22 . . 105.96(9) ?
    C26 O23 H23O . . 107.5(11) ?
    O11 C11 C12 . . 124.46(13) ?
    O11 C11 H11A . . 117.8 ?
    C12 C11 H11A . . 117.8 ?
    C13 C12 O12 . . 110.41(12) ?
    C13 C12 C11 . . 131.41(14) ?
    O12 C12 C11 . . 118.17(12) ?
    C12 C13 C14 . . 106.13(13) ?
    C12 C13 H13B . . 126.9 ?
    C14 C13 H13B . . 126.9 ?
    C15 C14 C13 . . 106.91(13) ?
    C15 C14 H14A . . 126.5 ?
    C13 C14 H14A . . 126.5 ?
    C14 C15 O12 . . 110.28(12) ?
    C14 C15 C16 . . 133.06(13) ?
    O12 C15 C16 . . 116.63(11) ?
    O13 C16 C15 . . 112.84(11) ?
    O13 C16 H16A . . 109.0 ?
    C15 C16 H16A . . 109.0 ?
    O13 C16 H16B . . 109.0 ?
    C15 C16 H16B . . 109.0 ?
    H16A C16 H16B . . 107.8 ?
    O21 C21 C22 . . 125.62(12) ?
    O21 C21 H21A . . 117.2 ?
    C22 C21 H21A . . 117.2 ?
    C23 C22 O22 . . 110.37(11) ?
    C23 C22 C21 . . 129.96(12) ?
    O22 C22 C21 . . 119.65(11) ?
    C22 C23 C24 . . 106.27(11) ?
    C22 C23 H23B . . 126.9 ?
    C24 C23 H23B . . 126.9 ?
    C25 C24 C23 . . 106.68(11) ?
    C25 C24 H24A . . 126.7 ?
    C23 C24 H24A . . 126.7 ?
    C24 C25 O22 . . 110.71(11) ?
    C24 C25 C26 . . 132.47(12) ?
    O22 C25 C26 . . 116.75(11) ?
    O23 C26 C25 . . 112.81(10) ?
    O23 C26 H26A . . 109.0 ?
    C25 C26 H26A . . 109.0 ?
    O23 C26 H26B . . 109.0 ?
    C25 C26 H26B . . 109.0 ?
    H26A C26 H26B . . 107.8 ?
loop_
    _geom_hbond_atom_site_label_D
    _geom_hbond_atom_site_label_H
    _geom_hbond_atom_site_label_A
    _geom_hbond_site_symmetry_A
    _geom_hbond_distance_DH
    _geom_hbond_distance_HA
    _geom_hbond_distance_DA
    _geom_hbond_angle_DHA
    O13 H13O O23 2_656 0.850(13) 1.886(13) 2.7341(13) 175.4(16)
    O23 H23O O11 1_455 0.838(13) 1.867(13) 2.7006(14) 173.0(16)
    C14 H14A O13 1_565 0.95 2.41 3.3029(17) 155.5
    C21 H21A O21 2_655 0.95 2.56 3.4726(15) 160.4
    C23 H23B O21 1_565 0.95 2.38 3.3258(16) 175.0
    C24 H24A O23 1_565 0.95 2.46 3.3734(16) 160.3
    C26 H26A O21 4_556 0.99 2.53 3.4639(16) 157.6
data_global
_journal_date_recd_electronic     2010-07-26
_journal_date_accepted     2010-08-03
_journal_name_full     'Acta Crystallographica, Section E'
_journal_year     2010
_journal_volume     66
_journal_issue      9
_journal_page_first     o2266
_journal_page_last     o2266
_journal_paper_category     QO
_journal_coeditor_code     SI2283
_publ_contact_author_name     'Tanski, Joseph M.'
_publ_contact_author_address
;
Department of Chemistry
Vassar College
Poughkeepsie, NY 12604
USA
;
_publ_contact_author_email     jotanski@vassar.edu
_publ_contact_author_fax     845-437-5732
_publ_contact_author_phone     845-437-7503
_publ_section_title
;
5-(Hydroxymethyl)furan-2-carbaldehyde
;
loop_
    _publ_author_name
    _publ_author_footnote
    _publ_author_address
    'Shalumova, Tamila' .
;
Department of Chemistry
Vassar College
Poughkeepsie, NY 12604
USA
;
    'Tanski, Joseph M.' .
;
Department of Chemistry
Vassar College
Poughkeepsie, NY 12604
USA
;
