# Supplementary material for: 5-(Hy­droxy­meth­yl)furan-2-carbaldehyde
Source: Acta Crystallogr Sect E Struct Rep Online. 2010 Aug 11;66(Pt 9):o2266. doi: 10.1107/S1600536810031119 (PMC3007883; doi:10.1107/S1600536810031119)
Supplement: Supplementary file 2 [file e-66-o2266-Isup2.hkl]

# 
# h,k,l, Fc-squared, Fo-squared, sigma(Fo-squared) and status flag 
# 
data_I
_shelx_title ' TS1119C in P2(1)/c' 
_shelx_refln_list_code          4 
_shelx_F_calc_maximum      179.68 
_exptl_crystal_F_000       528.00 
_reflns_d_resolution_high  0.7493 
 
loop_ 
 _symmetry_equiv_pos_as_xyz 
 'x, y, z' 
 '-x, y+1/2, -z+1/2' 
 '-x, -y, -z' 
 'x, -y-1/2, z-1/2' 
 
_cell_length_a    15.9126 
_cell_length_b     5.6166 
_cell_length_c    13.1722 
_cell_angle_alpha  90.000 
_cell_angle_beta   90.770 
_cell_angle_gamma  90.000 
 
_shelx_F_squared_multiplier     1.000 
 
loop_ 
 _refln_index_h 
 _refln_index_k 
 _refln_index_l 
 _refln_F_squared_calc 
 _refln_F_squared_meas 
 _refln_F_squared_sigma 
 _refln_observed_status 
   2   0   0      700.31      711.38      8.03 o 
   3   0   0     1625.69     1567.13     16.76 o 
   4   0   0     3424.34     3471.33     38.07 o 
   5   0   0     1830.18     1837.59     20.50 o 
   6   0   0     4338.45     4171.52     43.02 o 
   7   0   0       96.72       79.70      3.56 o 
   8   0   0     1832.86     1894.10     22.96 o 
   9   0   0     2234.36     2261.41     27.07 o 
  10   0   0      121.31      134.20      5.03 o 
  11   0   0        0.56        0.85      1.91 o 
  12   0   0      366.20      378.78     13.34 o 
  13   0   0        0.20       -1.74      2.14 o 
  14   0   0       34.08       37.68      4.34 o 
  15   0   0      106.49       98.65      7.02 o 
  16   0   0       79.27       77.62      7.05 o 
  17   0   0        0.00       -0.73      3.45 o 
  18   0   0      193.15      195.48     17.44 o 
  19   0   0        1.68        1.00      4.46 o 
  20   0   0       88.03       68.33      9.80 o 
  21   0   0      170.90      145.01     17.64 o 
   1   1   0       12.93       12.26      0.87 o 
   2   1   0     2722.43     2686.37     19.29 o 
   3   1   0     5720.23     5589.46     38.75 o 
   4   1   0      468.05      458.21      5.55 o 
   5   1   0     3957.57     4054.74     29.38 o 
   6   1   0       31.66       42.31      2.41 o 
   7   1   0      333.71      326.06      4.69 o 
   8   1   0        7.46       11.17      1.45 o 
   9   1   0      162.37      174.93      5.23 o 
  10   1   0       15.72       16.01      1.66 o 
  11   1   0      291.99      289.01      5.68 o 
  12   1   0      279.89      279.19      6.32 o 
  13   1   0      639.56      641.19     10.14 o 
  14   1   0      103.16       93.51      4.44 o 
  15   1   0      278.46      268.22      6.96 o 
  16   1   0      160.10      158.16      5.73 o 
  17   1   0       13.35       10.26      3.00 o 
  18   1   0       53.62       40.42      5.40 o 
  19   1   0       59.07       58.98      5.70 o 
  20   1   0        0.58       -3.82      3.82 o 
  21   1   0        6.74        7.55      4.76 o 
   0   2   0     1386.48     1373.32     16.19 o 
   1   2   0     1259.57     1042.64      9.72 o 
   2   2   0      628.80      606.19      6.16 o 
   3   2   0       72.66       65.74      2.16 o 
   4   2   0      475.62      510.92      6.67 o 
   5   2   0      306.56      289.35      4.12 o 
   6   2   0        1.16        3.06      1.19 o 
   7   2   0       19.79       15.41      1.79 o 
   8   2   0      604.40      639.80      8.82 o 
   9   2   0      416.29      436.35      7.66 o 
  10   2   0      144.63      141.23      4.49 o 
  11   2   0      108.03      105.35      4.22 o 
  12   2   0      184.71      191.12      5.59 o 
  13   2   0       54.20       55.79      3.72 o 
  14   2   0      375.63      339.05      7.75 o 
  15   2   0      145.27      124.75      5.16 o 
  16   2   0       19.03       18.90      3.05 o 
  17   2   0       42.27       35.11      3.72 o 
  18   2   0      234.51      243.19      9.95 o 
  19   2   0       21.92       14.39      4.50 o 
  20   2   0      116.17      137.83     14.04 o 
   1   3   0      462.99      510.44      6.29 o 
   2   3   0        2.40        0.17      0.85 o 
   3   3   0     2862.75     2937.01     25.51 o 
   4   3   0      292.34      315.87      5.66 o 
   5   3   0      547.96      550.95      8.09 o 
   6   3   0        0.38        1.35      1.03 o 
   7   3   0        0.66       -0.98      1.25 o 
   8   3   0      111.74      117.00      3.93 o 
   9   3   0      118.95      111.40      4.11 o 
  10   3   0      191.29      185.73      6.15 o 
  11   3   0      202.34      182.81      6.30 o 
  12   3   0       37.33       47.93      4.36 o 
  13   3   0       25.39       18.39      3.22 o 
  14   3   0       76.17       67.16      4.84 o 
  15   3   0      113.66      101.27      5.65 o 
  16   3   0       15.84       11.62      3.70 o 
  17   3   0        2.10        8.80      3.48 o 
  18   3   0       24.34       31.08      4.77 o 
  19   3   0       14.82       17.72      5.10 o 
   0   4   0      646.96      635.04     10.98 o 
   1   4   0      138.07      149.41      4.22 o 
   2   4   0      144.67      132.38      4.06 o 
   3   4   0       39.76       37.93      3.20 o 
   4   4   0      111.77       96.86      3.84 o 
   5   4   0      108.07      119.65      4.14 o 
   6   4   0        0.01        0.62      1.96 o 
   7   4   0      253.23      248.53      6.96 o 
   8   4   0       20.32       19.92      3.24 o 
   9   4   0       28.44       28.07      3.35 o 
  10   4   0      142.57      129.26      5.87 o 
  11   4   0      271.05      248.61      8.40 o 
  12   4   0        7.20        4.65      2.66 o 
  13   4   0      192.63      194.55      7.90 o 
  14   4   0       50.92       54.53      5.56 o 
  15   4   0       37.99       47.09      5.34 o 
  16   4   0        1.62        1.00      3.24 o 
  17   4   0       68.33       76.16      7.07 o 
   1   5   0      180.78      187.55      6.38 o 
   2   5   0      238.63      208.21      6.73 o 
   3   5   0      132.43      129.26      5.49 o 
   4   5   0        6.01        8.33      2.96 o 
   5   5   0      222.44      203.29      7.85 o 
   6   5   0      562.18      537.70     12.64 o 
   7   5   0        0.01        0.04      2.31 o 
   8   5   0       21.88       28.15      3.97 o 
   9   5   0        2.93        0.19      2.43 o 
  10   5   0       13.37        8.53      2.95 o 
  11   5   0       17.03       19.32      3.28 o 
  12   5   0       67.51       65.77      5.95 o 
  13   5   0        5.11        4.68      3.44 o 
  14   5   0        1.58       -1.70      2.99 o 
  15   5   0      442.12      453.27     13.40 o 
   0   6   0      324.88      291.03     12.41 o 
   1   6   0       57.84       45.72      4.65 o 
   2   6   0       82.04       80.26      5.96 o 
   3   6   0       20.79       20.71      4.03 o 
   4   6   0        1.93        2.75      3.18 o 
   5   6   0       94.84       99.46      6.52 o 
   6   6   0        3.29        1.70      3.15 o 
   7   6   0       32.44       35.62      5.03 o 
   8   6   0        5.36        4.35      3.34 o 
   9   6   0        4.39       -2.65      3.01 o 
  10   6   0        7.97        8.68      4.02 o 
  11   6   0       25.04       25.69      5.28 o 
  12   6   0        4.08        4.06      4.38 o 
   1   7   0       26.27       39.51      5.99 o 
   2   7   0       53.17       54.20      7.18 o 
   3   7   0        0.04       -0.44      3.96 o 
   4   7   0        0.83        1.05      3.62 o 
   5   7   0       26.41       31.91      5.22 o 
   6   7   0       96.06      118.49     10.64 o 
   7   7   0        2.02        2.07      3.64 o 
 -21   1   1        0.26       -1.69      4.96 o 
 -20   1   1       16.71       13.45      3.98 o 
 -19   1   1       16.38       20.74      4.23 o 
 -18   1   1       22.47       28.36      4.22 o 
 -17   1   1        5.80        5.75      2.72 o 
 -16   1   1       42.21       36.47      3.43 o 
 -15   1   1      146.05      148.66      5.38 o 
 -14   1   1      560.29      538.91      9.58 o 
 -13   1   1      755.48      737.12     11.07 o 
 -12   1   1        0.87        3.18      1.79 o 
 -11   1   1      260.45      240.34      4.84 o 
 -10   1   1        4.76        6.88      1.39 o 
  -9   1   1      216.61      221.38      4.17 o 
  -8   1   1      109.45       73.77      2.48 o 
  -7   1   1     1553.93     1617.18     14.01 o 
  -6   1   1     2940.80     3098.35     23.54 o 
  -5   1   1     1782.62     1851.35     17.58 o 
  -4   1   1     4042.20     4006.10     31.10 o 
  -3   1   1       46.09       38.08      1.82 o 
  -2   1   1      103.85       92.78      2.45 o 
  -1   1   1      788.85      753.45      6.44 o 
   0   1   1     2904.22     2823.19     20.06 o 
   1   1   1     4197.80     4088.02     28.51 o 
   2   1   1     1933.47     1920.77     14.36 o 
   3   1   1      688.30      729.23      7.03 o 
   4   1   1     3632.43     3624.55     26.24 o 
   5   1   1     3512.96     3500.45     25.83 o 
   6   1   1      206.15      196.18      3.67 o 
   7   1   1        2.00        1.99      1.35 o 
   8   1   1      847.13      905.44      9.49 o 
   9   1   1        4.09       10.22      1.44 o 
  10   1   1       46.87       57.18      2.63 o 
  11   1   1      157.01      149.29      4.07 o 
  12   1   1      303.89      305.18      5.86 o 
  13   1   1      230.67      250.01      6.26 o 
  14   1   1      179.02      174.97      5.53 o 
  15   1   1       51.93       41.92      3.54 o 
  16   1   1        9.67        7.68      2.42 o 
  17   1   1      128.48      144.86      5.70 o 
  18   1   1      273.65      272.76     21.92 o 
  19   1   1        8.28        7.77      3.76 o 
  20   1   1       12.95        8.62      4.52 o 
 -20   2   1        3.03       -0.46      5.37 o 
 -19   2   1        3.84        7.47      5.09 o 
 -18   2   1       25.18       22.67      3.79 o 
 -17   2   1        2.66        1.37      2.54 o 
 -16   2   1        3.62       -0.21      2.41 o 
 -15   2   1       89.57       84.07      4.57 o 
 -14   2   1        0.04       -1.82      1.82 o 
 -13   2   1       22.37       17.18      2.64 o 
 -12   2   1      491.47      475.57     10.04 o 
 -11   2   1      107.96      111.37      4.28 o 
 -10   2   1      105.43      126.55      5.53 o 
  -9   2   1      484.32      482.66      9.75 o 
  -8   2   1      492.24      531.57      7.95 o 
  -7   2   1      143.16      168.68      4.16 o 
  -6   2   1     1154.00     1265.20     16.46 o 
  -5   2   1      773.70      766.01      9.27 o 
  -4   2   1       83.65       76.77      2.53 o 
  -3   2   1      289.16      271.53      4.96 o 
  -2   2   1      450.58      433.98      5.09 o 
  -1   2   1     1108.46     1071.77      9.55 o 
   0   2   1      623.93      626.44      6.36 o 
   1   2   1      285.61      284.46      4.51 o 
   2   2   1       25.87       43.95      2.09 o 
   3   2   1        0.22        1.97      1.04 o 
   4   2   1      330.18      382.35      4.83 o 
   5   2   1     1545.56     1641.61     14.05 o 
   6   2   1      733.38      779.73      8.21 o 
   7   2   1      794.47      863.19      9.06 o 
   8   2   1      572.13      630.46      7.48 o 
   9   2   1       78.61       78.70      2.59 o 
  10   2   1       85.32       96.96      3.94 o 
  11   2   1      206.95      214.87      6.19 o 
  12   2   1      239.34      226.37      6.29 o 
  13   2   1        3.29        4.56      2.06 o 
  14   2   1       85.74       88.17      4.46 o 
  15   2   1       27.56       26.46      3.21 o 
  16   2   1      196.92      204.26      6.58 o 
  17   2   1       33.68       28.85      3.62 o 
  18   2   1      150.81      159.26      7.83 o 
  19   2   1        7.99        6.65      5.53 o 
  20   2   1       14.69       31.30      7.77 o 
 -19   3   1        7.98       11.97      4.17 o 
 -18   3   1        9.97        8.14      4.61 o 
 -17   3   1      140.57      151.05      7.71 o 
 -16   3   1      124.48      119.90      6.87 o 
 -15   3   1       97.36       97.17      6.38 o 
 -14   3   1       26.36       22.52      3.87 o 
 -13   3   1      286.54      281.01      8.09 o 
 -12   3   1       17.82       19.62      3.13 o 
 -11   3   1      102.58      106.88      4.45 o 
 -10   3   1      243.10      249.72      6.09 o 
  -9   3   1      306.50      314.42      6.58 o 
  -8   3   1      466.87      473.72      7.83 o 
  -7   3   1      593.69      598.77      8.80 o 
  -6   3   1      112.30      133.27      3.17 o 
  -5   3   1       97.44      132.57      3.22 o 
  -4   3   1      180.48      168.54      3.81 o 
  -3   3   1     2662.01     2767.46     22.24 o 
  -2   3   1       25.77       28.19      1.83 o 
  -1   3   1        6.12        6.74      1.21 o 
   0   3   1        0.00       -0.86      0.86 o 
   1   3   1       48.28       51.19      2.52 o 
   2   3   1        3.60        3.10      1.26 o 
   3   3   1     1155.49     1160.94     12.63 o 
   4   3   1      514.88      499.77      7.41 o 
   5   3   1       22.60       19.70      1.95 o 
   6   3   1      199.80      199.13      4.98 o 
   7   3   1      324.05      324.38      5.09 o 
   8   3   1      968.52      923.69     12.34 o 
   9   3   1      308.56      282.22      7.14 o 
  10   3   1      212.06      189.45      6.22 o 
  11   3   1        6.39        5.63      3.05 o 
  12   3   1        2.87        6.34      2.47 o 
  13   3   1      414.46      422.53      9.89 o 
  14   3   1       46.28       45.27      4.35 o 
  15   3   1        0.60        3.23      2.56 o 
  16   3   1        0.81        1.38      2.72 o 
  17   3   1       25.97       20.11      4.31 o 
  18   3   1       55.38       64.31      9.61 o 
  19   3   1       97.24      105.28      9.59 o 
 -17   4   1       11.93        9.95      4.00 o 
 -16   4   1       72.97       73.53      6.52 o 
 -15   4   1      115.95      112.98     11.20 o 
 -14   4   1      275.13      277.22      9.83 o 
 -13   4   1        5.29        3.59      3.04 o 
 -12   4   1       10.17       12.38      3.12 o 
 -11   4   1       20.83       17.17      3.20 o 
 -10   4   1      494.93      467.93     11.11 o 
  -9   4   1      367.46      347.61      9.32 o 
  -8   4   1     1065.01     1026.46     15.34 o 
  -7   4   1        1.25        0.52      2.04 o 
  -6   4   1        0.04       -0.06      1.95 o 
  -5   4   1      689.56      649.65     10.91 o 
  -4   4   1      138.96      127.11      4.22 o 
  -3   4   1       11.35        9.94      1.86 o 
  -2   4   1      347.29      312.84      7.52 o 
  -1   4   1      330.29      315.55      6.23 o 
   0   4   1      276.18      296.54      5.00 o 
   1   4   1      340.12      354.25      6.54 o 
   2   4   1        2.60        4.37      1.59 o 
   3   4   1        1.38        0.70      1.52 o 
   4   4   1        2.29        0.41      1.80 o 
   5   4   1       33.69       32.98      3.47 o 
   6   4   1       15.33       14.61      2.48 o 
   7   4   1      260.05      237.65      6.84 o 
   8   4   1      124.49      116.04      5.29 o 
   9   4   1        0.65       -1.91      1.91 o 
  10   4   1       15.73       11.16      2.95 o 
  11   4   1      202.21      217.95      7.31 o 
  12   4   1       62.20       55.89      4.67 o 
  13   4   1       64.65       66.23      5.27 o 
  14   4   1       24.85       20.92      4.23 o 
  15   4   1       69.30       71.11      7.69 o 
  16   4   1        3.24        0.45      3.18 o 
  17   4   1        3.97        5.86      4.23 o 
 -15   5   1        0.40        1.14      3.50 o 
 -14   5   1        1.32        1.13      2.90 o 
 -13   5   1        1.23       -2.96      2.96 o 
 -12   5   1        2.48        2.36      3.09 o 
 -11   5   1       66.56       56.37      5.40 o 
 -10   5   1       24.13       19.68      4.16 o 
  -9   5   1      157.34      163.93      6.61 o 
  -8   5   1        8.34        7.17      2.70 o 
  -7   5   1       68.81       69.92      4.83 o 
  -6   5   1      203.91      194.67      6.68 o 
  -5   5   1       62.29       51.53      4.91 o 
  -4   5   1      146.12      153.91      6.83 o 
  -3   5   1      483.67      463.18      9.88 o 
  -2   5   1       91.72       93.52      4.85 o 
  -1   5   1      191.96      177.44      6.20 o 
   0   5   1      446.06      409.00      9.30 o 
   1   5   1       18.00       12.11      2.90 o 
   2   5   1      321.52      305.53      8.57 o 
   3   5   1      349.82      325.21      8.35 o 
   4   5   1        0.32        1.51      2.58 o 
   5   5   1     1390.76     1333.59     18.33 o 
   6   5   1       60.09       57.14      4.45 o 
   7   5   1      369.42      360.62      9.17 o 
   8   5   1        8.23       11.29      2.89 o 
   9   5   1      322.97      311.46      9.83 o 
  10   5   1       24.17       24.67      3.67 o 
  11   5   1       11.20       10.72      3.14 o 
  12   5   1       31.02       35.06      4.22 o 
  13   5   1       80.35       87.76      7.48 o 
  14   5   1       25.49       21.42      4.53 o 
  15   5   1       21.23       16.06      4.22 o 
 -12   6   1        6.42       -2.09      4.10 o 
 -11   6   1       56.19       71.19      7.87 o 
 -10   6   1       14.08       10.75      4.27 o 
  -9   6   1       14.74       15.18      4.81 o 
  -8   6   1       10.02        7.64      3.74 o 
  -7   6   1        0.39       -2.89      2.89 o 
  -6   6   1        5.51       -1.44      2.99 o 
  -5   6   1       19.97       18.38      4.20 o 
  -4   6   1      160.42      149.48      7.48 o 
  -3   6   1       22.86       25.22      4.28 o 
  -2   6   1       23.50       14.51      3.64 o 
  -1   6   1       10.67        8.83      2.95 o 
   0   6   1      123.51      117.83      6.75 o 
   1   6   1      196.88      179.55      7.01 o 
   2   6   1      529.87      494.10     14.93 o 
   3   6   1      136.37      132.55      7.00 o 
   4   6   1        0.45       -0.52      2.63 o 
   5   6   1       13.19       11.02      3.60 o 
   6   6   1        2.70        2.24      3.09 o 
   7   6   1       57.89       56.18      5.76 o 
   8   6   1      136.86      128.98      7.46 o 
   9   6   1       27.45       36.17      6.88 o 
  10   6   1        0.10       -0.16      3.35 o 
  11   6   1       12.37       12.24      4.72 o 
  12   6   1       19.99       17.48      5.25 o 
  -7   7   1       14.86       23.14      5.45 o 
  -6   7   1       15.77       20.36      5.16 o 
  -5   7   1       16.03       21.28      4.59 o 
  -4   7   1        0.52       -0.94      2.90 o 
  -3   7   1        1.76        3.58      3.67 o 
  -2   7   1       64.10       88.24      6.98 o 
  -1   7   1       20.86       20.13      4.91 o 
   0   7   1      131.30      171.85      9.66 o 
   1   7   1       54.96       57.42      6.86 o 
   2   7   1        1.32        3.85      3.59 o 
   3   7   1       26.47       24.68      7.26 o 
   4   7   1      104.57      145.87      8.32 o 
   5   7   1       13.01       12.73      4.28 o 
   6   7   1       26.78       39.08      5.46 o 
   7   7   1        1.74       -0.38      3.54 o 
 -21   0   2        0.76        0.45      7.84 o 
 -20   0   2      110.33      107.08     11.54 o 
 -19   0   2       66.93       60.10      9.07 o 
 -18   0   2      166.30      197.41     21.07 o 
 -17   0   2      272.16      266.39     11.64 o 
 -16   0   2      124.16      123.47      8.03 o 
 -15   0   2      229.59      210.93      9.62 o 
 -14   0   2       12.25       13.59      3.13 o 
 -13   0   2     1033.76     1019.16     20.03 o 
 -12   0   2      359.43      363.27      8.98 o 
 -11   0   2       57.45       66.32      5.33 o 
 -10   0   2       41.45       43.94      3.43 o 
  -9   0   2     1117.43     1105.82     15.88 o 
  -8   0   2        1.04        1.21      1.77 o 
  -7   0   2     3504.63     3502.11     37.66 o 
  -6   0   2      160.87      179.95      5.28 o 
  -5   0   2     1546.27     1540.97     17.99 o 
  -4   0   2        0.12       -1.15      1.15 o 
  -3   0   2      139.86      129.54      3.80 o 
  -2   0   2      100.33       97.82      2.58 o 
  -1   0   2     1249.30     1196.69     11.68 o 
   0   0   2      646.82      604.16      7.59 o 
   1   0   2      351.98      360.44      5.42 o 
   2   0   2     6725.09     6645.49     74.50 o 
   3   0   2     4237.36     4231.23     42.07 o 
   4   0   2    32286.25    31671.45    364.67 o 
   5   0   2    21517.77    20522.52    241.73 o 
   6   0   2        0.27        1.82      1.32 o 
   7   0   2     1194.40     1160.47     15.40 o 
   8   0   2     1999.78     1993.18     24.10 o 
   9   0   2     2252.90     2376.43     28.31 o 
  10   0   2     3692.59     3611.40     40.64 o 
  11   0   2       17.46       22.19      2.87 o 
  12   0   2     1556.96     1542.66     22.02 o 
  13   0   2     1255.75     1220.09     19.29 o 
  14   0   2        2.78        2.64      2.46 o 
  15   0   2        0.00        1.63      2.57 o 
  16   0   2        0.61        0.99      3.13 o 
  17   0   2        0.80        1.39      4.39 o 
  18   0   2       41.96       73.15      9.63 o 
  19   0   2       26.72       25.65      8.65 o 
  20   0   2        0.03        2.01      5.19 o 
  21   0   2        2.18        4.69      7.02 o 
 -20   1   2        3.62       -0.06      3.67 o 
 -19   1   2       65.13       83.51      6.25 o 
 -18   1   2        0.01       -0.56      3.00 o 
 -17   1   2       93.22       93.33      6.05 o 
 -16   1   2       26.97       26.23      3.46 o 
 -15   1   2        4.46        1.78      2.07 o 
 -14   1   2      486.46      459.68      8.84 o 
 -13   1   2        1.63        0.71      1.81 o 
 -12   1   2      335.78      331.39      6.92 o 
 -11   1   2      167.78      162.26      4.30 o 
 -10   1   2        4.88        5.12      1.31 o 
  -9   1   2      345.06      359.15      5.48 o 
  -8   1   2      234.00      246.55      4.39 o 
  -7   1   2      140.02      136.78      3.10 o 
  -6   1   2        1.34        4.94      1.29 o 
  -5   1   2      530.83      514.51      5.65 o 
  -4   1   2      256.77      261.34      3.57 o 
  -3   1   2      266.42      289.89      3.63 o 
  -2   1   2     4790.29     4948.44     34.61 o 
  -1   1   2      466.13      419.47      4.53 o 
   0   1   2     9114.49     8840.52     60.01 o 
   1   1   2     5333.67     5167.61     35.95 o 
   2   1   2      504.29      477.41      5.01 o 
   3   1   2      342.95      363.79      4.34 o 
   4   1   2     2607.81     2659.29     20.08 o 
   5   1   2       76.71       74.38      2.21 o 
   6   1   2      187.93      225.36      3.82 o 
   7   1   2     3034.51     3118.89     24.31 o 
   8   1   2        1.71        1.28      1.05 o 
   9   1   2      931.43      945.52     10.21 o 
  10   1   2       87.30      102.73      3.27 o 
  11   1   2        9.61       10.66      1.69 o 
  12   1   2      110.38      111.50      3.79 o 
  13   1   2      161.74      147.87      5.53 o 
  14   1   2      324.94      286.81      6.90 o 
  15   1   2       13.28       11.57      2.45 o 
  16   1   2       14.89       12.13      3.70 o 
  17   1   2       29.95       30.05      4.02 o 
  18   1   2       78.47       97.50      7.05 o 
  19   1   2        9.79        1.71      3.62 o 
  20   1   2       78.92       80.73      7.43 o 
 -20   2   2       55.54       71.28      7.75 o 
 -19   2   2        0.71       -1.96      3.16 o 
 -18   2   2        2.05        1.53      2.73 o 
 -17   2   2       20.85       22.31      3.52 o 
 -16   2   2       61.55       63.74      4.84 o 
 -15   2   2       88.67       90.11      5.05 o 
 -14   2   2      523.95      510.92      9.62 o 
 -13   2   2        6.27        1.85      2.52 o 
 -12   2   2      432.49      432.85      8.58 o 
 -11   2   2      286.17      279.41      6.30 o 
 -10   2   2       11.19        8.17      1.92 o 
  -9   2   2      700.81      685.98      9.62 o 
  -8   2   2      648.43      676.74     10.37 o 
  -7   2   2      183.63      179.66      4.36 o 
  -6   2   2       18.04       19.95      1.91 o 
  -5   2   2      103.15      118.58      4.93 o 
  -4   2   2      157.43      174.31      3.29 o 
  -3   2   2      619.46      643.72      6.91 o 
  -2   2   2      247.85      245.74      3.90 o 
  -1   2   2       75.72       81.66      2.26 o 
   0   2   2       47.83       46.21      1.83 o 
   1   2   2      498.04      499.44      5.62 o 
   2   2   2      461.06      463.20      6.29 o 
   3   2   2      105.95      122.58      3.22 o 
   4   2   2     1078.86      972.33      9.33 o 
   5   2   2      846.49      864.15      8.36 o 
   6   2   2       26.05       21.96      1.64 o 
   7   2   2       28.55       28.85      1.91 o 
   8   2   2       35.36       42.52      2.30 o 
   9   2   2      288.64      284.47      5.08 o 
  10   2   2      115.32      130.16      4.26 o 
  11   2   2      144.51      143.89      4.68 o 
  12   2   2       18.97       18.90      2.52 o 
  13   2   2      124.85      117.87      4.67 o 
  14   2   2      108.82       99.01      4.59 o 
  15   2   2       95.28      100.65      4.72 o 
  16   2   2        3.10        4.23      2.40 o 
  17   2   2       34.45       52.89      5.92 o 
  18   2   2       17.27        9.88      4.22 o 
  19   2   2       29.14       36.37      6.59 o 
  20   2   2       16.72       11.04      6.51 o 
 -19   3   2       65.36       81.94      6.93 o 
 -18   3   2        0.25       -1.09      3.33 o 
 -17   3   2      173.82      186.38      9.00 o 
 -16   3   2        0.29       -2.05      2.87 o 
 -15   3   2        2.98        1.67      2.90 o 
 -14   3   2       23.56       23.31      3.89 o 
 -13   3   2       20.65       25.39      3.75 o 
 -12   3   2       12.26        8.70      2.35 o 
 -11   3   2        2.65        2.71      2.00 o 
 -10   3   2      168.96      191.67      5.78 o 
  -9   3   2       78.23       82.58      3.91 o 
  -8   3   2       85.59      105.03      3.90 o 
  -7   3   2       89.89      103.20      3.71 o 
  -6   3   2       27.53       34.35      2.08 o 
  -5   3   2        0.01        0.53      1.02 o 
  -4   3   2        3.14        3.08      1.13 o 
  -3   3   2       33.45       38.90      2.12 o 
  -2   3   2        3.67        1.49      1.05 o 
  -1   3   2     1236.37     1282.48     12.15 o 
   0   3   2       61.77       57.82      2.33 o 
   1   3   2       27.11       31.00      2.28 o 
   2   3   2      602.70      613.03      8.33 o 
   3   3   2      101.58      118.26      3.68 o 
   4   3   2      266.40      276.58      5.73 o 
   5   3   2       62.53       62.00      3.02 o 
   6   3   2      773.01      833.07      9.95 o 
   7   3   2      545.21      545.95      8.27 o 
   8   3   2      189.87      213.20      6.12 o 
   9   3   2      534.08      545.00     10.16 o 
  10   3   2        3.36        0.53      2.05 o 
  11   3   2       50.23       55.91      5.23 o 
  12   3   2        4.79        6.80      2.54 o 
  13   3   2        7.29        5.23      2.62 o 
  14   3   2       15.39       24.02      3.56 o 
  15   3   2        6.12        2.27      2.64 o 
  16   3   2        0.01       -2.42      2.75 o 
  17   3   2       77.00       77.89      7.13 o 
  18   3   2       45.70       59.64      7.17 o 
  19   3   2       10.14       15.58      5.60 o 
 -17   4   2      264.36      287.69     10.97 o 
 -16   4   2      366.14      431.32     15.88 o 
 -15   4   2       23.47       13.15      4.19 o 
 -14   4   2        4.10       -0.58      3.13 o 
 -13   4   2       41.34       35.27      5.32 o 
 -12   4   2      142.33      135.30      6.86 o 
 -11   4   2      348.45      340.85     10.09 o 
 -10   4   2       11.70       12.27      2.69 o 
  -9   4   2      809.87      782.16     13.24 o 
  -8   4   2       45.60       43.65      4.33 o 
  -7   4   2      423.81      410.03      8.89 o 
  -6   4   2      143.92      153.94      5.48 o 
  -5   4   2       20.01       13.35      2.88 o 
  -4   4   2       26.64       29.48      2.61 o 
  -3   4   2      338.85      314.31      6.67 o 
  -2   4   2        0.00       -1.44      1.44 o 
  -1   4   2      135.25      121.31      3.87 o 
   0   4   2        2.95        3.30      1.56 o 
   1   4   2       70.53       76.25      3.42 o 
   2   4   2       96.17      100.07      3.75 o 
   3   4   2      637.88      596.87      9.19 o 
   4   4   2      212.76      238.84      5.77 o 
   5   4   2      143.57      148.85      5.30 o 
   6   4   2        1.45        1.07      2.03 o 
   7   4   2       21.47       17.55      2.89 o 
   8   4   2        6.48        7.79      2.49 o 
   9   4   2      127.13      146.17      7.08 o 
  10   4   2       51.91       48.43      4.17 o 
  11   4   2       20.69       17.54      3.29 o 
  12   4   2        0.61        1.31      2.43 o 
  13   4   2        1.72        1.18      2.58 o 
  14   4   2      130.13      124.72      6.38 o 
  15   4   2       21.27       21.67      4.41 o 
  16   4   2        0.81        1.10      3.31 o 
  17   4   2        2.25        1.38      5.83 o 
 -15   5   2        0.19        0.11      3.61 o 
 -14   5   2      300.60      323.48     12.85 o 
 -13   5   2       43.66       44.02      5.19 o 
 -12   5   2      375.77      392.16     13.02 o 
 -11   5   2      350.62      332.96     10.57 o 
 -10   5   2      100.64      103.19      6.39 o 
  -9   5   2      168.11      176.10      7.53 o 
  -8   5   2       46.94       50.35      4.80 o 
  -7   5   2        0.22        2.68      2.28 o 
  -6   5   2      487.36      473.91     15.81 o 
  -5   5   2       27.09       29.23      4.26 o 
  -4   5   2        2.64        3.62      2.77 o 
  -3   5   2        8.50        5.34      2.87 o 
  -2   5   2     1020.25      965.08     14.93 o 
  -1   5   2       29.72       32.38      3.88 o 
   0   5   2      167.75      139.92      5.71 o 
   1   5   2       35.52       32.84      3.57 o 
   2   5   2       65.00       71.87      4.59 o 
   3   5   2       74.67       82.57      4.78 o 
   4   5   2        0.77        0.05      2.03 o 
   5   5   2      131.16      116.48      7.21 o 
   6   5   2       74.06       61.45      4.57 o 
   7   5   2       27.94       32.44      3.71 o 
   8   5   2        0.82       -2.08      2.31 o 
   9   5   2      163.66      175.81      6.95 o 
  10   5   2       72.94       71.38      5.28 o 
  11   5   2        2.92        3.69      3.43 o 
  12   5   2       58.70       66.94      5.27 o 
  13   5   2       15.31       18.85      3.68 o 
  14   5   2       72.93       78.29      6.23 o 
  15   5   2        0.29       -0.42      3.76 o 
 -12   6   2       25.78       31.06      6.03 o 
 -11   6   2        6.14        6.91      4.77 o 
 -10   6   2        0.94        3.58      4.20 o 
  -9   6   2       13.02       23.22      5.11 o 
  -8   6   2       48.75       48.43      6.43 o 
  -7   6   2       29.29       14.17      6.00 o 
  -6   6   2        2.70        7.01      3.41 o 
  -5   6   2       22.39       21.41      4.14 o 
  -4   6   2        4.13        4.88      3.04 o 
  -3   6   2        2.57        0.95      2.82 o 
  -2   6   2       61.95       47.64      5.24 o 
  -1   6   2       31.51       31.52      5.11 o 
   0   6   2        7.40        4.96      2.72 o 
   1   6   2        2.63        0.55      2.54 o 
   2   6   2      283.21      241.08      9.04 o 
   3   6   2       20.67       13.40      3.58 o 
   4   6   2      169.44      161.29      7.66 o 
   5   6   2       44.27       35.51      4.89 o 
   6   6   2       14.54       10.69      3.55 o 
   7   6   2       47.68       49.41      6.00 o 
   8   6   2       17.74       20.38      4.14 o 
   9   6   2      145.76      151.22      8.29 o 
  10   6   2       40.18       34.01      5.17 o 
  11   6   2        4.91        4.50      4.32 o 
  12   6   2      112.36      107.22      7.65 o 
  -7   7   2        4.74        6.92      4.62 o 
  -6   7   2        2.42       -2.65      4.24 o 
  -5   7   2        1.42        3.54      4.27 o 
  -4   7   2       64.15       82.99      7.22 o 
  -3   7   2        9.20        8.82      3.81 o 
  -2   7   2       26.11       28.82      5.02 o 
  -1   7   2       46.87       64.99      6.46 o 
   0   7   2       72.68       79.11      7.57 o 
   1   7   2        9.60       12.45      4.59 o 
   2   7   2        0.62        1.81      3.44 o 
   3   7   2        0.23       -3.39      3.39 o 
   4   7   2        1.48        3.76      3.62 o 
   5   7   2       23.39       26.26      5.67 o 
   6   7   2        0.07        1.79      3.82 o 
   7   7   2       73.23       49.26      6.19 o 
 -20   1   3       93.06       96.00      7.89 o 
 -19   1   3       19.13       14.54      5.89 o 
 -18   1   3       15.94       14.28      4.15 o 
 -17   1   3        5.46        6.19      3.18 o 
 -16   1   3       31.07       27.18      3.60 o 
 -15   1   3       32.40       25.12      3.32 o 
 -14   1   3        8.83        9.44      2.36 o 
 -13   1   3       22.55       24.89      2.85 o 
 -12   1   3        6.31       10.56      2.17 o 
 -11   1   3      546.18      553.37      7.74 o 
 -10   1   3     1111.01     1129.32     15.79 o 
  -9   1   3      336.63      308.09      5.14 o 
  -8   1   3      591.94      623.63      7.48 o 
  -7   1   3      673.96      666.34      8.35 o 
  -6   1   3      444.75      416.00      5.57 o 
  -5   1   3        5.03        4.67      1.00 o 
  -4   1   3     1119.52     1098.28      9.72 o 
  -3   1   3     2329.55     2366.37     18.10 o 
  -2   1   3     5434.84     5625.69     39.47 o 
  -1   1   3     2653.29     2676.50     19.98 o 
   0   1   3     3813.74     3663.26     26.43 o 
   1   1   3      939.71      870.80      7.92 o 
   2   1   3       29.01       29.93      1.63 o 
   3   1   3       13.96       12.41      1.11 o 
   4   1   3      969.68      945.67      9.49 o 
   5   1   3     1012.48     1058.26      9.85 o 
   6   1   3     1916.78     1941.21     16.19 o 
   7   1   3     1400.91     1427.38     18.93 o 
   8   1   3      250.90      266.81      4.67 o 
   9   1   3     2382.19     2281.17     19.65 o 
  10   1   3      192.54      210.94      4.57 o 
  11   1   3      311.94      321.75      6.26 o 
  12   1   3       51.48       55.09      3.15 o 
  13   1   3       19.66       22.03      2.61 o 
  14   1   3       17.34       15.34      2.48 o 
  15   1   3       67.69       72.67      5.73 o 
  16   1   3       19.45       18.29      4.41 o 
  17   1   3       26.64       18.96      3.78 o 
  18   1   3      202.76      217.12     11.60 o 
  19   1   3       10.05       12.15      6.27 o 
  20   1   3        0.20        2.67      3.79 o 
 -20   2   3        8.56        4.27      5.02 o 
 -19   2   3       18.59       26.97      6.13 o 
 -18   2   3      109.36       97.90      6.49 o 
 -17   2   3       11.42       15.14      4.72 o 
 -16   2   3       69.97       73.72      5.11 o 
 -15   2   3        0.13        0.44      2.26 o 
 -14   2   3       95.46       90.79      5.01 o 
 -13   2   3      134.60      130.66      5.52 o 
 -12   2   3      338.03      317.42      7.03 o 
 -11   2   3       31.54       40.71      3.05 o 
 -10   2   3        0.11       -0.54      1.54 o 
  -9   2   3      291.18      301.13      6.11 o 
  -8   2   3      133.86      155.30      4.35 o 
  -7   2   3      634.23      716.34      9.32 o 
  -6   2   3      143.98      152.84      3.14 o 
  -5   2   3     3497.73     3679.48     28.08 o 
  -4   2   3        1.87        1.00      1.16 o 
  -3   2   3       59.36       54.12      2.22 o 
  -2   2   3      161.60      196.54      4.00 o 
  -1   2   3        0.02        3.44      1.65 o 
   0   2   3      254.12      239.72      4.29 o 
   1   2   3     2286.89     2225.40     17.89 o 
   2   2   3       36.98       31.54      2.32 o 
   3   2   3      391.56      387.31      5.22 o 
   4   2   3       33.82       31.62      1.83 o 
   5   2   3     1801.82     1843.09     15.77 o 
   6   2   3       11.92       10.59      1.37 o 
   7   2   3      444.81      481.64      6.67 o 
   8   2   3        1.19       -0.91      1.09 o 
   9   2   3       42.35       37.13      2.35 o 
  10   2   3       22.67       25.73      2.18 o 
  11   2   3      194.10      192.98      5.35 o 
  12   2   3       91.93       97.38      4.21 o 
  13   2   3       73.64       78.08      4.07 o 
  14   2   3       21.15       16.47      2.70 o 
  15   2   3        0.01        3.21      2.63 o 
  16   2   3        1.46        2.50      3.21 o 
  17   2   3        6.54        6.51      3.65 o 
  18   2   3       12.54       10.39      5.47 o 
  19   2   3        0.08        3.34      3.80 o 
  20   2   3       59.04       53.13      8.42 o 
 -19   3   3        3.85        4.81      3.71 o 
 -18   3   3        0.00        2.16      3.51 o 
 -17   3   3      107.32      112.86      7.21 o 
 -16   3   3       47.76       55.35      5.63 o 
 -15   3   3       23.75       18.77      3.88 o 
 -14   3   3       86.39       92.84      6.07 o 
 -13   3   3       31.96       29.03      4.07 o 
 -12   3   3      421.60      408.77     12.10 o 
 -11   3   3      614.66      603.63     16.21 o 
 -10   3   3      353.17      338.86      7.15 o 
  -9   3   3     1271.89     1229.37     17.10 o 
  -8   3   3       49.48       50.44      3.20 o 
  -7   3   3      140.37      156.66      4.48 o 
  -6   3   3       42.53       49.67      2.38 o 
  -5   3   3      651.80      678.36      8.24 o 
  -4   3   3       66.57       76.76      2.76 o 
  -3   3   3      334.55      369.69      5.66 o 
  -2   3   3      245.52      225.23      4.34 o 
  -1   3   3       61.25       65.81      2.59 o 
   0   3   3      278.55      293.45      4.78 o 
   1   3   3     1693.09     1716.17     15.29 o 
   2   3   3        0.69       -1.34      1.34 o 
   3   3   3       91.98      104.35      3.57 o 
   4   3   3       12.07       19.14      2.04 o 
   5   3   3      473.96      502.22      7.88 o 
   6   3   3     1307.96     1320.00     14.62 o 
   7   3   3       62.15       54.67      3.09 o 
   8   3   3        4.38        5.55      1.70 o 
   9   3   3      109.18      106.73      4.78 o 
  10   3   3      176.81      165.39      5.90 o 
  11   3   3       62.68       68.63      4.57 o 
  12   3   3       57.38       64.46      4.64 o 
  13   3   3        1.31       -1.74      2.13 o 
  14   3   3       40.18       34.87      4.63 o 
  15   3   3       13.20       14.89      3.61 o 
  16   3   3       86.29       94.89      7.42 o 
  17   3   3       19.00       20.84      4.95 o 
  18   3   3       25.92       23.69      5.19 o 
  19   3   3        8.69        7.63      6.65 o 
 -17   4   3        0.69        0.35      3.70 o 
 -16   4   3       15.87       21.05      5.27 o 
 -15   4   3       31.80       38.39      5.16 o 
 -14   4   3      146.68      164.15      8.01 o 
 -13   4   3        0.53        3.67      2.69 o 
 -12   4   3       28.79       29.59      4.12 o 
 -11   4   3      204.25      202.53      7.96 o 
 -10   4   3      141.64      143.44      6.76 o 
  -9   4   3       57.02       57.67      5.01 o 
  -8   4   3      382.11      365.24      8.62 o 
  -7   4   3      629.62      625.78     12.05 o 
  -6   4   3      249.07      237.08      6.72 o 
  -5   4   3       20.94       22.17      2.84 o 
  -4   4   3      282.39      277.85      6.06 o 
  -3   4   3       66.86       70.39      3.41 o 
  -2   4   3        0.91       -1.69      1.69 o 
  -1   4   3      338.04      327.49      6.97 o 
   0   4   3       30.82       27.98      2.58 o 
   1   4   3        7.40        7.03      1.84 o 
   2   4   3      258.90      256.06      5.88 o 
   3   4   3      604.12      580.15      9.22 o 
   4   4   3      273.46      275.03      7.65 o 
   5   4   3      388.64      378.04      7.52 o 
   6   4   3       37.53       38.72      3.18 o 
   7   4   3      392.06      353.01      9.37 o 
   8   4   3      483.77      462.70      9.93 o 
   9   4   3      294.40      294.01      8.06 o 
  10   4   3      364.08      353.45     11.00 o 
  11   4   3       32.36       32.41      3.82 o 
  12   4   3        7.13       10.32      2.95 o 
  13   4   3       51.06       62.20      5.01 o 
  14   4   3       58.50       62.45      5.81 o 
  15   4   3       47.44       59.54      7.02 o 
  16   4   3       52.64       47.25      6.31 o 
  17   4   3       20.91       21.79      5.55 o 
 -15   5   3       24.14       25.74      4.99 o 
 -14   5   3        1.94       -0.83      3.36 o 
 -13   5   3       25.10       23.60      4.40 o 
 -12   5   3        0.00        1.43      3.12 o 
 -11   5   3       45.99       55.71      5.49 o 
 -10   5   3       10.73        6.87      3.25 o 
  -9   5   3       33.81       34.17      4.48 o 
  -8   5   3       55.33       57.47      5.22 o 
  -7   5   3        2.47        2.25      4.53 o 
  -6   5   3      250.61      235.44     10.98 o 
  -5   5   3       90.69       81.86      5.65 o 
  -4   5   3      847.24      828.44     16.44 o 
  -3   5   3       81.69       73.02      5.18 o 
  -2   5   3       22.90       24.77      3.28 o 
  -1   5   3      228.98      238.64     11.02 o 
   0   5   3      138.95      150.08      6.55 o 
   1   5   3      267.36      242.17      7.33 o 
   2   5   3      208.93      206.89      6.82 o 
   3   5   3        5.49        5.26      2.11 o 
   4   5   3      120.13      104.06      4.61 o 
   5   5   3      288.36      290.47      8.13 o 
   6   5   3       38.55       35.10      3.77 o 
   7   5   3      158.53      140.51      6.06 o 
   8   5   3      135.21      135.80      6.07 o 
   9   5   3      346.00      307.84      9.47 o 
  10   5   3       76.58       69.62      8.09 o 
  11   5   3       68.60       65.51      5.33 o 
  12   5   3       36.72       29.91      4.43 o 
  13   5   3       87.50       93.47      6.79 o 
  14   5   3      105.77      104.37      7.34 o 
  15   5   3        6.25        2.23      4.00 o 
 -12   6   3       17.98       22.76      5.43 o 
 -11   6   3       17.29       25.82      5.58 o 
 -10   6   3        6.70       14.71      5.22 o 
  -9   6   3        1.19       -1.29      4.85 o 
  -8   6   3       10.42       14.44      4.57 o 
  -7   6   3       54.88       62.45      6.92 o 
  -6   6   3      196.01      195.32     10.04 o 
  -5   6   3       42.26       44.16      5.86 o 
  -4   6   3        7.04        6.60      3.31 o 
  -3   6   3        0.03        2.66      2.61 o 
  -2   6   3        3.80        2.15      2.92 o 
  -1   6   3       21.34       15.27      4.92 o 
   0   6   3       16.20       10.90      3.22 o 
   1   6   3       46.09       41.15      4.38 o 
   2   6   3      119.94      128.28      6.25 o 
   3   6   3       81.58       78.31      6.23 o 
   4   6   3        1.53        0.50      3.64 o 
   5   6   3        4.81        2.96      3.15 o 
   6   6   3      256.01      231.43     12.00 o 
   7   6   3      120.55      101.64      6.70 o 
   8   6   3        5.52        3.81      3.34 o 
   9   6   3       23.02       23.76      5.46 o 
  10   6   3        1.66        2.04      3.32 o 
  11   6   3      106.56       90.00      7.11 o 
  12   6   3      134.62      134.08      8.14 o 
  -6   7   3       33.07       40.62      6.63 o 
  -5   7   3       44.80       57.66      7.46 o 
  -4   7   3       34.39       25.68      5.73 o 
  -3   7   3       10.28        8.57      4.74 o 
  -2   7   3        2.18        3.80      3.56 o 
  -1   7   3       11.62       22.23      4.60 o 
   0   7   3       14.90       11.93      4.57 o 
   1   7   3        1.91       -3.52      3.52 o 
   2   7   3      122.12      147.07      9.25 o 
   3   7   3        1.37       -2.01      3.36 o 
   4   7   3       72.90       85.01      7.09 o 
   5   7   3       37.25       55.31      6.40 o 
   6   7   3        4.14        9.63      4.00 o 
 -20   0   4      266.78      334.76     25.15 o 
 -19   0   4        0.00        8.33      6.04 o 
 -18   0   4       17.54       26.18      7.02 o 
 -17   0   4      155.28      171.16     23.84 o 
 -16   0   4      473.03      451.28     18.83 o 
 -15   0   4       16.95       17.83      5.65 o 
 -14   0   4      420.98      430.85     13.08 o 
 -13   0   4       18.96       25.77      3.60 o 
 -12   0   4      661.52      706.36     14.96 o 
 -11   0   4      190.67      205.53      6.67 o 
 -10   0   4      354.07      345.70     10.80 o 
  -9   0   4      971.61      952.83     17.54 o 
  -8   0   4     1758.96     1792.46     26.35 o 
  -7   0   4       57.30       53.65      3.36 o 
  -6   0   4      236.82      226.08     10.32 o 
  -5   0   4     1671.11     1679.42     19.95 o 
  -4   0   4     1292.10     1283.74     15.87 o 
  -3   0   4     1690.04     1642.36     18.99 o 
  -2   0   4     6375.44     6416.28     75.36 o 
  -1   0   4    16619.39    16177.88    154.16 o 
   0   0   4    25717.10    24036.21    485.31 o 
   1   0   4     8493.11     8490.01     82.43 o 
   2   0   4      259.86      257.32      5.55 o 
   3   0   4        2.35       -0.21      1.61 o 
   4   0   4      409.08      397.81     10.85 o 
   5   0   4     2089.20     2139.42     35.44 o 
   6   0   4       45.02       46.20      2.75 o 
   7   0   4      410.75      446.40      9.73 o 
   8   0   4     1093.22     1077.30     16.12 o 
   9   0   4     6523.41     6371.92     66.22 o 
  10   0   4      973.95      932.19     14.78 o 
  11   0   4      343.00      339.15     10.49 o 
  12   0   4        2.28       -1.94      1.94 o 
  13   0   4     1903.54     1838.54     34.21 o 
  14   0   4     2194.82     2087.48     34.09 o 
  15   0   4        3.41       12.23      3.84 o 
  16   0   4       11.14       11.69      5.88 o 
  17   0   4       12.66        3.43      4.70 o 
  18   0   4      131.87      111.78     19.11 o 
  19   0   4       60.41       77.00     10.74 o 
  20   0   4        1.36        4.81      9.31 o 
 -20   1   4        0.56       -3.48      3.65 o 
 -19   1   4       19.79       16.87      4.75 o 
 -18   1   4       29.42       31.68      5.26 o 
 -17   1   4        0.81        2.56      3.46 o 
 -16   1   4        3.48        2.11      2.88 o 
 -15   1   4      128.87      119.50      5.54 o 
 -14   1   4      562.26      535.00     10.94 o 
 -13   1   4        6.75        4.66      4.12 o 
 -12   1   4      425.41      420.97      7.86 o 
 -11   1   4      231.38      234.52      5.62 o 
 -10   1   4      209.37      240.28      4.81 o 
  -9   1   4        6.73        6.54      1.53 o 
  -8   1   4        0.00        0.44      1.04 o 
  -7   1   4      675.87      684.54      7.74 o 
  -6   1   4        1.48        0.14      1.06 o 
  -5   1   4     1126.21     1157.18     11.86 o 
  -4   1   4      875.05      939.00     10.00 o 
  -3   1   4      545.87      559.45      6.96 o 
  -2   1   4      613.67      689.78      6.97 o 
  -1   1   4      209.96      214.71      3.43 o 
   0   1   4      625.23      619.96      6.55 o 
   1   1   4     1247.57     1254.83     10.96 o 
   2   1   4     1437.83     1458.90     14.41 o 
   3   1   4        5.82        5.94      1.06 o 
   4   1   4       72.77       79.59      2.48 o 
   5   1   4      303.09      295.47      4.50 o 
   6   1   4      300.35      290.61      4.74 o 
   7   1   4      197.25      207.41      3.96 o 
   8   1   4     1393.32     1454.75     13.70 o 
   9   1   4      121.71      127.48      3.50 o 
  10   1   4      316.75      320.09      5.71 o 
  11   1   4       12.75       17.09      2.00 o 
  12   1   4      993.17      967.97     11.58 o 
  13   1   4      492.67      474.61      9.40 o 
  14   1   4       49.83       46.16      4.35 o 
  15   1   4       44.73       45.57      4.43 o 
  16   1   4      212.54      205.53      7.85 o 
  17   1   4        3.98        0.92      2.70 o 
  18   1   4       10.32        5.08      3.71 o 
  19   1   4       69.23       76.22      7.20 o 
  20   1   4       16.66       18.25      5.07 o 
 -19   2   4        5.27        3.18      3.95 o 
 -18   2   4        0.23        0.12      3.53 o 
 -17   2   4       61.44       65.11      5.35 o 
 -16   2   4        0.03        4.98      2.65 o 
 -15   2   4      146.19      136.35      6.10 o 
 -14   2   4      106.87      116.77      6.40 o 
 -13   2   4       57.12       58.39      6.20 o 
 -12   2   4       41.78       44.89      3.89 o 
 -11   2   4       47.82       55.30      4.24 o 
 -10   2   4        0.00        1.46      1.63 o 
  -9   2   4      328.71      363.06      6.68 o 
  -8   2   4        0.16        0.26      1.04 o 
  -7   2   4     1914.17     1985.14     17.28 o 
  -6   2   4      321.63      343.88      5.11 o 
  -5   2   4     1223.70     1288.70     12.16 o 
  -4   2   4      725.90      780.38      8.43 o 
  -3   2   4      310.18      303.68      4.66 o 
  -2   2   4      156.06      146.25      3.27 o 
  -1   2   4      637.32      638.27      7.28 o 
   0   2   4      722.82      693.41      7.67 o 
   1   2   4      698.40      720.60      7.88 o 
   2   2   4       40.90       47.93      2.30 o 
   3   2   4      460.10      450.21      6.00 o 
   4   2   4       40.41       43.05      2.26 o 
   5   2   4       37.42       42.94      2.12 o 
   6   2   4      692.51      695.63      8.17 o 
   7   2   4        9.83        5.85      1.35 o 
   8   2   4        7.29       13.98      1.69 o 
   9   2   4      888.71      904.52     10.46 o 
  10   2   4        0.23       -1.25      1.40 o 
  11   2   4        6.00        4.67      2.31 o 
  12   2   4       83.50       84.32      5.68 o 
  13   2   4      485.74      447.03      9.50 o 
  14   2   4        2.42        4.36      2.55 o 
  15   2   4       56.44       47.29      4.54 o 
  16   2   4       22.67       21.83      4.47 o 
  17   2   4       20.13       17.01      4.55 o 
  18   2   4        7.81        9.36      5.08 o 
  19   2   4        0.01       -0.74      3.76 o 
 -18   3   4       12.33       12.41      4.23 o 
 -17   3   4        2.38       -2.51      3.71 o 
 -16   3   4       44.62       55.70      5.75 o 
 -15   3   4      138.18      136.43      7.20 o 
 -14   3   4        0.74        0.83      2.86 o 
 -13   3   4      336.68      331.74     10.05 o 
 -12   3   4      203.23      207.54      6.80 o 
 -11   3   4      393.27      361.36      8.66 o 
 -10   3   4      129.03      125.65      5.26 o 
  -9   3   4      107.48      101.71      4.70 o 
  -8   3   4       56.10       61.51      3.70 o 
  -7   3   4       23.04       31.46      2.63 o 
  -6   3   4       69.65       80.37      2.93 o 
  -5   3   4        1.03       -0.08      1.21 o 
  -4   3   4       46.17       38.15      2.34 o 
  -3   3   4      762.74      825.05      9.43 o 
  -2   3   4      470.30      506.06      7.61 o 
  -1   3   4       66.38       74.86      2.80 o 
   0   3   4       10.03       14.49      1.60 o 
   1   3   4      180.41      190.51      4.49 o 
   2   3   4      680.17      715.07      8.38 o 
   3   3   4      139.64      143.46      3.34 o 
   4   3   4      172.49      178.96      4.81 o 
   5   3   4        0.96        0.29      1.42 o 
   6   3   4      117.50      124.69      4.16 o 
   7   3   4      105.58      120.84      4.14 o 
   8   3   4       95.96      110.14      4.19 o 
   9   3   4      411.09      412.82      8.80 o 
  10   3   4      444.96      444.67      9.47 o 
  11   3   4       91.03      102.68      5.53 o 
  12   3   4      176.81      217.09      9.18 o 
  13   3   4       18.02        8.63      3.14 o 
  14   3   4       82.94       93.39      6.95 o 
  15   3   4        4.56        5.06      4.53 o 
  16   3   4      102.71      112.43      7.73 o 
  17   3   4        9.36       13.74      4.45 o 
  18   3   4       51.80       68.44      7.91 o 
 -17   4   4       14.89       17.21      4.56 o 
 -16   4   4       91.00       97.65      7.28 o 
 -15   4   4        0.35       -2.96      2.96 o 
 -14   4   4        0.03       -2.73      2.73 o 
 -13   4   4       92.50       95.35      6.51 o 
 -12   4   4      331.51      374.42     13.83 o 
 -11   4   4      351.10      327.63     10.03 o 
 -10   4   4       56.85       59.33      5.21 o 
  -9   4   4       12.56       13.85      3.31 o 
  -8   4   4      478.12      461.13     14.04 o 
  -7   4   4      648.85      641.91     13.05 o 
  -6   4   4      476.19      447.01      9.18 o 
  -5   4   4      645.26      638.56     13.73 o 
  -4   4   4       30.78       29.63      2.92 o 
  -3   4   4       12.04       14.19      1.94 o 
  -2   4   4      111.11      100.63      3.42 o 
  -1   4   4       17.70       10.97      2.99 o 
   0   4   4      444.74      426.95      7.84 o 
   1   4   4      267.01      250.78      7.52 o 
   2   4   4        2.48        3.25      2.27 o 
   3   4   4      711.99      664.59     10.13 o 
   4   4   4      178.60      189.36      5.53 o 
   5   4   4        5.41        3.98      2.00 o 
   6   4   4        3.92        4.48      2.17 o 
   7   4   4      651.84      640.27     11.62 o 
   8   4   4       17.52       12.59      2.83 o 
   9   4   4       80.73       85.16      4.97 o 
  10   4   4       38.53       42.50      4.48 o 
  11   4   4       18.92       15.11      3.26 o 
  12   4   4       30.96       37.40      4.05 o 
  13   4   4       62.02       62.94      5.75 o 
  14   4   4       47.09       48.53      6.04 o 
  15   4   4        0.07        0.79      3.45 o 
  16   4   4       17.31       11.85      4.64 o 
  17   4   4        1.01        1.79      4.08 o 
 -15   5   4       96.41      114.85      7.82 o 
 -14   5   4       21.11       23.90      4.66 o 
 -13   5   4        1.81        1.58      3.14 o 
 -12   5   4        4.88        5.14      3.26 o 
 -11   5   4       47.18       53.36      5.51 o 
 -10   5   4      184.20      186.70      8.22 o 
  -9   5   4       66.25       62.85     10.66 o 
  -8   5   4      133.44      149.61      8.60 o 
  -7   5   4       96.41       90.45      8.67 o 
  -6   5   4      396.71      380.33     12.56 o 
  -5   5   4      396.49      382.34     10.59 o 
  -4   5   4      114.07      121.68      6.22 o 
  -3   5   4       53.56       47.57      4.64 o 
  -2   5   4     1449.68     1412.37     19.16 o 
  -1   5   4        0.55        1.04      2.29 o 
   0   5   4       83.78       84.55      5.11 o 
   1   5   4      403.98      366.47      8.94 o 
   2   5   4       59.06       65.48      4.02 o 
   3   5   4      410.39      384.95      8.27 o 
   4   5   4        6.54        8.91      3.23 o 
   5   5   4       45.95       50.94      4.23 o 
   6   5   4       90.26       94.93      5.20 o 
   7   5   4      370.90      373.86      9.45 o 
   8   5   4       57.67       51.28      4.59 o 
   9   5   4        0.49        3.78      2.73 o 
  10   5   4        6.77        8.35      3.07 o 
  11   5   4       11.45        4.20      3.04 o 
  12   5   4       45.82       48.82      5.51 o 
  13   5   4       23.36       23.68      4.55 o 
  14   5   4        0.10        4.45      4.13 o 
 -11   6   4       17.60       12.41      5.18 o 
 -10   6   4        0.11       -1.63      3.65 o 
  -9   6   4       20.54       22.00      5.85 o 
  -8   6   4        7.32        4.50      3.95 o 
  -7   6   4        4.48       -0.48      3.39 o 
  -6   6   4        0.75       -1.26      3.91 o 
  -5   6   4       19.09       12.40      7.92 o 
  -4   6   4       43.35       47.20      6.15 o 
  -3   6   4        0.32        1.98      3.17 o 
  -2   6   4        9.61       11.24      3.59 o 
  -1   6   4       16.10       10.66      3.45 o 
   0   6   4        0.41       -2.45      2.45 o 
   1   6   4        2.15        6.77      2.92 o 
   2   6   4       58.44       51.10      4.82 o 
   3   6   4        0.77       -2.30      2.76 o 
   4   6   4       12.06       10.47      3.56 o 
   5   6   4        0.07        4.34      3.22 o 
   6   6   4       43.82       36.89      7.94 o 
   7   6   4       24.07       28.04      4.69 o 
   8   6   4       24.03       21.70      4.43 o 
   9   6   4        8.84       11.68      4.05 o 
  10   6   4       70.94       57.10      6.18 o 
  11   6   4        0.60       -1.46      3.58 o 
  -5   7   4        7.88       11.46      4.98 o 
  -4   7   4       16.61       16.40      5.25 o 
  -3   7   4       22.61       25.25      5.66 o 
  -2   7   4        1.41       -0.40      4.19 o 
  -1   7   4        0.53       -0.80      3.43 o 
   0   7   4       15.64       29.42      5.87 o 
   1   7   4       46.06       59.84      6.92 o 
   2   7   4       79.05       76.49      9.05 o 
   3   7   4        5.54        1.88      3.77 o 
   4   7   4        2.25        7.20      4.04 o 
   5   7   4       10.81        9.06      4.19 o 
 -20   1   5      495.01      493.49     17.02 o 
 -19   1   5       31.74       16.34      4.78 o 
 -18   1   5       12.41       11.55      4.17 o 
 -17   1   5      222.10      202.94     13.83 o 
 -16   1   5      337.51      340.22     14.05 o 
 -15   1   5       53.61       55.50      5.14 o 
 -14   1   5      190.58      185.33      6.42 o 
 -13   1   5        0.04       -2.49      2.49 o 
 -12   1   5      185.20      191.14      6.17 o 
 -11   1   5       60.35       66.04      4.05 o 
 -10   1   5      266.68      248.15      5.58 o 
  -9   1   5       21.05       24.56      2.00 o 
  -8   1   5      246.32      246.26      4.77 o 
  -7   1   5      117.58      113.62      3.57 o 
  -6   1   5      178.95      181.98      4.25 o 
  -5   1   5      786.41      803.62      9.59 o 
  -4   1   5      459.30      484.54      6.84 o 
  -3   1   5     1133.79     1141.14     11.81 o 
  -2   1   5     3338.55     3366.57     25.60 o 
  -1   1   5       90.39       86.48      2.53 o 
   0   1   5     3326.09     3411.24     27.53 o 
   1   1   5       33.45       28.44      1.79 o 
   2   1   5      364.89      360.98      4.96 o 
   3   1   5        0.85        1.71      1.04 o 
   4   1   5     1998.80     1981.13     18.21 o 
   5   1   5       39.62       54.44      2.18 o 
   6   1   5        0.85       -0.78      0.96 o 
   7   1   5       14.24        9.55      1.29 o 
   8   1   5      493.79      525.44     10.69 o 
   9   1   5      256.35      254.82      4.83 o 
  10   1   5        7.87        9.60      1.65 o 
  11   1   5        0.17       -1.62      1.78 o 
  12   1   5      178.39      185.59      8.11 o 
  13   1   5      527.58      528.83     11.39 o 
  14   1   5      578.96      555.61     12.21 o 
  15   1   5       29.80       32.16      4.18 o 
  16   1   5       10.57        6.05      2.84 o 
  17   1   5        6.73        5.92      2.97 o 
  18   1   5        2.75        2.73      3.43 o 
  19   1   5       52.32       65.39     10.20 o 
  20   1   5        0.98       -0.35      3.68 o 
 -19   2   5       23.67       10.69      4.91 o 
 -18   2   5       83.92       86.02      7.64 o 
 -17   2   5      146.82      138.27      9.91 o 
 -16   2   5       70.31       89.38      5.61 o 
 -15   2   5       25.74       20.60      3.50 o 
 -14   2   5        2.25        1.05      2.27 o 
 -13   2   5      171.00      171.00      6.37 o 
 -12   2   5      306.61      312.89      8.05 o 
 -11   2   5        1.63        1.51      2.20 o 
 -10   2   5       46.49       54.65      3.90 o 
  -9   2   5        7.26       10.00      2.18 o 
  -8   2   5      112.10      113.76      3.72 o 
  -7   2   5      364.88      356.76      5.37 o 
  -6   2   5      700.44      711.37      8.15 o 
  -5   2   5        1.24       -0.02      0.98 o 
  -4   2   5        4.34        4.34      1.16 o 
  -3   2   5        1.60        1.53      1.28 o 
  -2   2   5     1398.32     1416.35     13.77 o 
  -1   2   5      391.79      448.14      6.14 o 
   0   2   5      155.89      181.36      3.82 o 
   1   2   5      105.72      104.98      4.57 o 
   2   2   5       30.16       21.44      1.99 o 
   3   2   5       31.99       24.87      1.91 o 
   4   2   5     1593.57     1639.20     14.99 o 
   5   2   5       29.30       34.87      2.22 o 
   6   2   5      579.04      604.56     10.32 o 
   7   2   5      902.71      958.37     10.56 o 
   8   2   5       94.24       98.63      3.28 o 
   9   2   5      371.45      386.47      6.44 o 
  10   2   5        9.33        9.55      2.28 o 
  11   2   5      131.15      132.00      5.62 o 
  12   2   5        8.85        8.55      2.71 o 
  13   2   5       18.75       16.09      3.13 o 
  14   2   5       11.52        8.60      2.98 o 
  15   2   5      177.15      165.45      8.51 o 
  16   2   5       27.90       35.43      5.61 o 
  17   2   5       55.85       61.32      6.65 o 
  18   2   5       18.36       21.86      5.08 o 
  19   2   5        9.64        9.89      4.75 o 
 -18   3   5       42.37       36.76      6.24 o 
 -17   3   5       18.18       22.67      4.52 o 
 -16   3   5       39.39       41.00      5.12 o 
 -15   3   5        9.29        5.82      3.62 o 
 -14   3   5       19.55       15.06      3.48 o 
 -13   3   5       63.86       64.29      7.94 o 
 -12   3   5      201.38      202.00      6.95 o 
 -11   3   5      339.22      340.76      8.60 o 
 -10   3   5        3.30        3.93      2.39 o 
  -9   3   5        2.47       -0.43      1.98 o 
  -8   3   5        0.44       -1.06      1.86 o 
  -7   3   5     3343.18     3273.81     32.93 o 
  -6   3   5      258.18      236.91      4.87 o 
  -5   3   5      158.78      145.29      3.85 o 
  -4   3   5      452.99      494.82      7.13 o 
  -3   3   5        3.71        5.50      1.47 o 
  -2   3   5      938.83      967.29     10.73 o 
  -1   3   5      134.88      125.45      4.54 o 
   0   3   5      572.93      600.68      7.86 o 
   1   3   5      601.35      619.07      7.99 o 
   2   3   5       27.19       28.57      2.15 o 
   3   3   5      792.17      769.48      9.23 o 
   4   3   5        1.48        1.11      1.26 o 
   5   3   5      346.64      355.72      7.79 o 
   6   3   5      348.27      336.99      6.69 o 
   7   3   5      163.66      141.48      4.27 o 
   8   3   5      400.71      392.75      7.57 o 
   9   3   5       93.80       90.67      4.02 o 
  10   3   5       14.81       11.94      3.80 o 
  11   3   5      285.64      288.03      8.95 o 
  12   3   5       11.40       11.73      5.28 o 
  13   3   5        0.03        2.45      3.14 o 
  14   3   5       25.28       26.86      4.86 o 
  15   3   5        7.37        4.44      3.71 o 
  16   3   5        2.66       -0.34      3.49 o 
  17   3   5        0.13        1.40      3.66 o 
  18   3   5      108.70      104.10      8.82 o 
 -16   4   5        0.78        1.08      3.60 o 
 -15   4   5       32.70       31.87      4.97 o 
 -14   4   5       19.77       23.04      4.44 o 
 -13   4   5        3.67        3.81      3.21 o 
 -12   4   5       43.45       46.14      5.01 o 
 -11   4   5        0.06       -0.01      2.71 o 
 -10   4   5       93.21       97.17      7.95 o 
  -9   4   5      553.20      574.52     13.00 o 
  -8   4   5      497.67      489.97     11.68 o 
  -7   4   5       29.55       26.53      3.77 o 
  -6   4   5       56.59       58.59      4.20 o 
  -5   4   5     1022.48     1013.48     13.24 o 
  -4   4   5       35.12       36.98      2.72 o 
  -3   4   5        3.92        4.33      1.76 o 
  -2   4   5      506.60      475.38      7.49 o 
  -1   4   5      593.56      591.18      9.49 o 
   0   4   5       33.65       36.33      3.00 o 
   1   4   5      647.28      627.97     10.00 o 
   2   4   5        3.45        2.80      2.28 o 
   3   4   5        7.78        5.97      2.13 o 
   4   4   5        1.43        5.98      2.04 o 
   5   4   5       56.86       54.78      3.98 o 
   6   4   5      361.74      345.67      7.49 o 
   7   4   5       52.84       65.74      4.41 o 
   8   4   5      115.25      122.44      5.53 o 
   9   4   5       45.94       34.88      4.39 o 
  10   4   5        0.53        2.56      2.47 o 
  11   4   5        7.16        2.04      2.86 o 
  12   4   5       55.00       50.69      5.79 o 
  13   4   5       42.15       47.17      6.17 o 
  14   4   5        1.80       -1.35      3.31 o 
  15   4   5        5.03        7.48      3.90 o 
  16   4   5       16.23       21.82      5.30 o 
 -14   5   5        8.01        5.57      3.76 o 
 -13   5   5       60.94       59.35      6.15 o 
 -12   5   5       11.30        8.06      4.72 o 
 -11   5   5       22.19       19.57      4.60 o 
 -10   5   5       25.02       26.22      4.42 o 
  -9   5   5      142.21      150.02     12.96 o 
  -8   5   5       36.47       50.83      6.02 o 
  -7   5   5        2.51       -0.63      3.16 o 
  -6   5   5       46.95       55.66      6.87 o 
  -5   5   5        1.17       -1.99      4.10 o 
  -4   5   5        6.87        5.06      4.20 o 
  -3   5   5       27.16       14.72      3.45 o 
  -2   5   5        1.54        0.29      2.30 o 
  -1   5   5        1.43       -1.47      2.02 o 
   0   5   5       67.12       73.09      4.77 o 
   1   5   5      256.47      272.43      8.73 o 
   2   5   5      144.79      138.32      5.24 o 
   3   5   5       49.26       48.69      3.76 o 
   4   5   5      723.30      711.88     11.75 o 
   5   5   5        0.10        1.08      2.27 o 
   6   5   5      194.21      183.48      6.76 o 
   7   5   5      120.33      119.38      7.04 o 
   8   5   5      212.16      210.68      8.52 o 
   9   5   5        5.10        6.21      2.90 o 
  10   5   5      198.38      205.30      7.77 o 
  11   5   5      106.81      102.88      6.78 o 
  12   5   5        3.71        3.86      3.48 o 
  13   5   5       64.31       63.36      6.81 o 
  14   5   5      111.58      103.05     11.78 o 
 -11   6   5       90.55       90.58      9.90 o 
 -10   6   5        1.86        0.52      3.97 o 
  -9   6   5       20.93       27.58      5.55 o 
  -8   6   5       94.31       90.48      8.37 o 
  -7   6   5        8.98        6.02      4.10 o 
  -6   6   5        3.32       -3.01      3.01 o 
  -5   6   5       20.00       15.34      4.59 o 
  -4   6   5      186.48      185.44      9.84 o 
  -3   6   5      118.42      104.34      7.92 o 
  -2   6   5      118.78      138.38      8.65 o 
  -1   6   5      237.80      244.76      9.29 o 
   0   6   5        5.35        1.59      2.65 o 
   1   6   5        9.83        9.22      3.09 o 
   2   6   5        1.30        2.38      2.81 o 
   3   6   5       29.66       33.51      6.26 o 
   4   6   5        0.01        0.61      2.98 o 
   5   6   5        7.88        5.51      3.39 o 
   6   6   5        0.52        3.04      3.05 o 
   7   6   5        0.69        1.75      3.29 o 
   8   6   5       25.62       29.13      4.84 o 
   9   6   5        3.86        8.43      3.92 o 
  10   6   5       66.09       77.24     13.39 o 
  11   6   5       18.84        9.67      5.38 o 
  -4   7   5       18.47       32.10      6.11 o 
  -3   7   5       33.92       30.11      6.16 o 
  -2   7   5        7.03       14.64      5.16 o 
  -1   7   5       13.33       17.47      7.83 o 
   0   7   5       44.53       26.49      6.62 o 
   1   7   5        3.13        9.22      6.76 o 
   2   7   5        0.36        0.72      4.08 o 
   3   7   5        1.00        2.36      3.54 o 
   4   7   5       15.92       15.91      4.56 o 
 -20   0   6       46.37       24.10      9.80 o 
 -19   0   6       10.06       19.74      7.06 o 
 -18   0   6       15.64       19.16      7.12 o 
 -17   0   6      174.67      179.67     15.51 o 
 -16   0   6      318.81      336.00     24.00 o 
 -15   0   6      580.38      600.76     21.88 o 
 -14   0   6      663.76      659.65     22.34 o 
 -13   0   6        2.93        1.51      3.06 o 
 -12   0   6        1.30        2.27      3.05 o 
 -11   0   6       17.11       10.45      3.57 o 
 -10   0   6       53.63       44.87      3.78 o 
  -9   0   6      864.25      857.52     13.97 o 
  -8   0   6      280.64      284.84      8.17 o 
  -7   0   6     3167.09     3223.94     36.53 o 
  -6   0   6      790.90      802.50     19.61 o 
  -5   0   6      211.39      189.60      4.74 o 
  -4   0   6     3203.65     3270.18     36.02 o 
  -3   0   6       17.78       17.95      2.19 o 
  -2   0   6       12.25        8.44      1.84 o 
  -1   0   6      943.39      955.72     13.58 o 
   0   0   6      911.54      868.15     16.26 o 
   1   0   6     2106.54     2046.74     23.88 o 
   2   0   6        2.68        3.42      2.26 o 
   3   0   6      323.18      319.28     10.59 o 
   4   0   6      406.48      404.37     10.29 o 
   5   0   6       46.17       33.68      4.53 o 
   6   0   6     1573.66     1525.31     24.73 o 
   7   0   6      119.54      114.94      6.15 o 
   8   0   6      256.44      251.81     10.01 o 
   9   0   6      172.21      195.33      8.07 o 
  10   0   6        0.13        0.13      2.68 o 
  11   0   6      109.89      107.60      6.93 o 
  12   0   6      195.36      197.89      9.03 o 
  13   0   6     1666.07     1613.58     29.03 o 
  14   0   6      477.36      498.70     22.78 o 
  15   0   6      403.54      364.33     15.28 o 
  16   0   6       54.52       56.03      8.55 o 
  17   0   6      649.78      682.77     24.68 o 
  18   0   6      480.29      426.15     39.84 o 
  19   0   6      368.89      379.35     19.05 o 
 -19   1   6      100.25      113.39     10.65 o 
 -18   1   6        9.13        9.74      4.13 o 
 -17   1   6       50.85       45.22      5.99 o 
 -16   1   6       18.44       12.98      4.05 o 
 -15   1   6      166.46      176.40      7.87 o 
 -14   1   6        3.33        2.45      3.02 o 
 -13   1   6       11.46       11.67      3.04 o 
 -12   1   6      128.38      136.94      5.51 o 
 -11   1   6      117.65      115.98      4.92 o 
 -10   1   6      240.46      242.35      5.75 o 
  -9   1   6      329.31      322.25      6.42 o 
  -8   1   6      144.36      148.39      4.31 o 
  -7   1   6        1.01       -0.42      1.27 o 
  -6   1   6       55.23       59.49      3.17 o 
  -5   1   6       52.10       35.09      2.44 o 
  -4   1   6      214.47      257.38      5.10 o 
  -3   1   6      150.12      150.84      3.97 o 
  -2   1   6     2642.45     2774.84     22.21 o 
  -1   1   6      149.95      138.08      3.19 o 
   0   1   6     2889.75     3038.90     23.90 o 
   1   1   6     1002.15      970.96     10.48 o 
   2   1   6      226.61      247.01      4.61 o 
   3   1   6       24.33       27.02      1.73 o 
   4   1   6      482.86      464.84      7.12 o 
   5   1   6        0.00        0.28      1.38 o 
   6   1   6      864.79      853.81     10.36 o 
   7   1   6       41.45       40.98      2.19 o 
   8   1   6        1.65       -0.48      1.38 o 
   9   1   6      174.47      178.16      5.50 o 
  10   1   6        5.68        3.69      2.73 o 
  11   1   6      207.22      222.02      6.44 o 
  12   1   6      553.01      552.87     10.94 o 
  13   1   6        8.81        5.63      2.46 o 
  14   1   6      102.86      100.89      5.90 o 
  15   1   6      159.75      137.59      7.36 o 
  16   1   6       38.21       32.53      4.95 o 
  17   1   6      119.61      120.79      6.82 o 
  18   1   6        2.22        2.51      3.45 o 
  19   1   6        3.38       -2.97      3.74 o 
 -19   2   6        3.15        3.90      4.38 o 
 -18   2   6        2.04        1.12      3.92 o 
 -17   2   6        0.76       -0.01      3.36 o 
 -16   2   6       84.66       85.33      6.46 o 
 -15   2   6        0.30        0.23      3.99 o 
 -14   2   6      125.01      121.54      6.09 o 
 -13   2   6      394.07      400.74     12.63 o 
 -12   2   6        0.03       -0.77      2.15 o 
 -11   2   6       73.79       72.31      4.42 o 
 -10   2   6       17.95       21.02      2.93 o 
  -9   2   6        0.74       -1.58      1.78 o 
  -8   2   6       12.36       16.65      2.11 o 
  -7   2   6      224.13      246.64      6.59 o 
  -6   2   6       25.12       19.68      2.20 o 
  -5   2   6       53.38       65.88      3.14 o 
  -4   2   6        5.15        2.06      1.42 o 
  -3   2   6      598.61      681.76      8.06 o 
  -2   2   6     1747.17     1866.24     16.64 o 
  -1   2   6        5.05        4.43      1.32 o 
   0   2   6     1460.35     1500.84     14.15 o 
   1   2   6       62.39       71.05      2.79 o 
   2   2   6      356.79      375.34      5.83 o 
   3   2   6      252.91      265.64      5.34 o 
   4   2   6       31.94       37.42      2.54 o 
   5   2   6      669.67      629.57      8.08 o 
   6   2   6       20.14       17.73      1.85 o 
   7   2   6      144.25      141.68      3.82 o 
   8   2   6        5.09        3.17      1.66 o 
   9   2   6       25.57       23.15      2.41 o 
  10   2   6       11.95       12.73      2.45 o 
  11   2   6      308.76      300.95      7.54 o 
  12   2   6      185.07      189.48      7.97 o 
  13   2   6       16.55       10.24      2.96 o 
  14   2   6       57.08       58.72      6.12 o 
  15   2   6        9.33        9.25      3.71 o 
  16   2   6       52.38       51.82      6.25 o 
  17   2   6        8.01        6.17      3.92 o 
  18   2   6      103.37      131.51      9.91 o 
  19   2   6        0.75       -1.54      3.92 o 
 -18   3   6        2.18        4.58      4.32 o 
 -17   3   6       25.18       30.66      5.95 o 
 -16   3   6       23.89       30.15      5.42 o 
 -15   3   6       12.71        7.28      3.50 o 
 -14   3   6        1.72        4.71      2.78 o 
 -13   3   6       43.99       37.02      4.53 o 
 -12   3   6        0.49        2.04      2.44 o 
 -11   3   6       75.97       72.36      4.81 o 
 -10   3   6      180.68      177.71      6.30 o 
  -9   3   6      193.73      183.17      8.15 o 
  -8   3   6      504.41      472.21      9.67 o 
  -7   3   6      107.62      104.92      4.79 o 
  -6   3   6        0.95        3.47      1.72 o 
  -5   3   6        1.88        5.77      1.77 o 
  -4   3   6       40.43       29.54      2.26 o 
  -3   3   6       18.61       20.94      2.03 o 
  -2   3   6      175.62      201.90      5.02 o 
  -1   3   6      403.42      384.70      6.95 o 
   0   3   6      310.07      368.47      6.19 o 
   1   3   6       86.71       89.07      3.26 o 
   2   3   6        1.16        1.75      1.36 o 
   3   3   6       58.82       51.34      2.90 o 
   4   3   6        0.24       -0.85      1.31 o 
   5   3   6       53.83       51.89      3.38 o 
   6   3   6        3.43        2.49      2.58 o 
   7   3   6       12.79       14.70      2.29 o 
   8   3   6       14.79       15.11      2.46 o 
   9   3   6       68.16       79.78      6.86 o 
  10   3   6       82.97       84.92      6.27 o 
  11   3   6        6.63        6.54      3.31 o 
  12   3   6       94.83       94.64      7.66 o 
  13   3   6       60.75       52.58      6.51 o 
  14   3   6       10.68        8.81      3.84 o 
  15   3   6       67.23       65.66      6.50 o 
  16   3   6       31.43       36.57      6.74 o 
  17   3   6      137.78      154.07      9.52 o 
 -16   4   6        0.32        2.58      3.66 o 
 -15   4   6      154.97      172.51      8.55 o 
 -14   4   6       10.13        6.89      3.61 o 
 -13   4   6       39.65       38.01      7.65 o 
 -12   4   6      102.71       99.33      6.89 o 
 -11   4   6        1.92        0.27      2.88 o 
 -10   4   6       38.15       36.02      5.89 o 
  -9   4   6       11.17        9.27      3.32 o 
  -8   4   6      237.57      227.22      8.21 o 
  -7   4   6      715.38      670.89     12.15 o 
  -6   4   6      203.70      194.55      6.46 o 
  -5   4   6       37.88       34.41      4.67 o 
  -4   4   6      241.42      215.10      6.31 o 
  -3   4   6      647.72      605.51      8.92 o 
  -2   4   6      687.76      647.68     10.36 o 
  -1   4   6       33.15       28.71      2.93 o 
   0   4   6       33.01       30.67      2.96 o 
   1   4   6       28.73       28.27      3.24 o 
   2   4   6       60.37       63.61      3.96 o 
   3   4   6        5.61        5.34      2.20 o 
   4   4   6      141.48      141.28      6.05 o 
   5   4   6      491.07      476.04      8.92 o 
   6   4   6       48.14       54.68      3.79 o 
   7   4   6      249.95      261.57     11.03 o 
   8   4   6       11.81        9.82      2.67 o 
   9   4   6       26.11       23.77      3.77 o 
  10   4   6       22.45       12.23      3.82 o 
  11   4   6       90.35      104.71      7.26 o 
  12   4   6       16.23       13.82      4.14 o 
  13   4   6        1.91        1.97      3.61 o 
  14   4   6      191.13      215.32     10.43 o 
  15   4   6        4.85        1.63      4.21 o 
  16   4   6       54.43       46.17      6.45 o 
 -14   5   6        0.49       -1.99      3.39 o 
 -13   5   6        5.34        5.37      6.87 o 
 -12   5   6      141.20      142.74      8.13 o 
 -11   5   6       33.04       30.99      6.14 o 
 -10   5   6       34.05       21.66      5.75 o 
  -9   5   6        0.72       -3.12      3.12 o 
  -8   5   6        2.38        4.21      3.77 o 
  -7   5   6        3.47       -0.14      3.20 o 
  -6   5   6       83.36       84.16      6.95 o 
  -5   5   6       81.56       85.42      6.94 o 
  -4   5   6        0.26       -1.80      3.77 o 
  -3   5   6        0.19        1.82      3.35 o 
  -2   5   6      587.71      552.42     12.69 o 
  -1   5   6      115.85      118.19      5.62 o 
   0   5   6      734.24      718.78     13.08 o 
   1   5   6       22.74       23.36      3.13 o 
   2   5   6      245.93      233.15      8.09 o 
   3   5   6      317.39      311.93      7.70 o 
   4   5   6       10.30        8.69      2.44 o 
   5   5   6      225.79      238.60      6.92 o 
   6   5   6       25.52       28.31      3.69 o 
   7   5   6       73.22       77.06      5.62 o 
   8   5   6       13.04       12.92      3.55 o 
   9   5   6      173.77      176.78     11.02 o 
  10   5   6       45.70       49.34      5.92 o 
  11   5   6      240.34      257.83     11.46 o 
  12   5   6      140.84      156.76      9.16 o 
  13   5   6        3.16        3.81      4.35 o 
 -10   6   6       72.57       80.56      8.69 o 
  -9   6   6       16.99       11.91      5.09 o 
  -8   6   6        5.24        4.90      4.18 o 
  -7   6   6       37.55       52.87      7.07 o 
  -6   6   6       15.24        7.11      4.36 o 
  -5   6   6       74.42       79.09      7.63 o 
  -4   6   6       60.59       71.16      7.38 o 
  -3   6   6       10.05       10.36      4.47 o 
  -2   6   6        3.50        3.59      3.79 o 
  -1   6   6        0.03       -2.57      3.38 o 
   0   6   6        2.43       -3.37      3.37 o 
   1   6   6       50.06       52.51      4.92 o 
   2   6   6       81.83       77.52      9.27 o 
   3   6   6        0.81       -0.16      2.94 o 
   4   6   6        0.00        3.15      3.13 o 
   5   6   6       19.79       24.84      4.93 o 
   6   6   6        0.01        2.31      3.26 o 
   7   6   6       58.25       55.71      5.93 o 
   8   6   6       44.03       43.58      6.30 o 
   9   6   6        1.88       -0.04      3.87 o 
  10   6   6        8.88        8.49      4.52 o 
  -2   7   6       21.82       30.79      6.29 o 
  -1   7   6       30.23       33.26      6.13 o 
   0   7   6        0.27       -5.23      5.23 o 
   1   7   6        2.07       -4.60      4.60 o 
   2   7   6       21.60       14.61      9.63 o 
 -19   1   7        0.98       -1.14      5.09 o 
 -18   1   7       60.11       81.41      7.65 o 
 -17   1   7        0.00       -2.57      3.32 o 
 -16   1   7      719.60      695.62     17.73 o 
 -15   1   7      214.01      226.72      8.67 o 
 -14   1   7        0.14        0.62      2.72 o 
 -13   1   7      111.85      112.06      6.19 o 
 -12   1   7      515.54      498.24     21.44 o 
 -11   1   7      172.25      158.62      6.67 o 
 -10   1   7     1518.68     1522.00     26.34 o 
  -9   1   7       70.89       79.93      3.68 o 
  -8   1   7      366.42      364.29      6.99 o 
  -7   1   7        1.66        2.76      1.57 o 
  -6   1   7       96.58       87.40      5.61 o 
  -5   1   7       84.63       84.20      3.39 o 
  -4   1   7        6.62        8.41      1.68 o 
  -3   1   7      457.88      433.89      6.96 o 
  -2   1   7      923.73      978.44     10.30 o 
  -1   1   7      646.12      709.14      8.34 o 
   0   1   7        6.36        2.65      1.24 o 
   1   1   7      386.54      378.98      5.72 o 
   2   1   7     1402.87     1397.62     13.19 o 
   3   1   7       33.97       36.53      2.08 o 
   4   1   7      670.56      662.24      8.07 o 
   5   1   7        3.02        5.83      1.34 o 
   6   1   7     1287.60     1275.79     18.60 o 
   7   1   7        0.79        1.59      1.80 o 
   8   1   7      299.47      315.31      9.59 o 
   9   1   7       90.93       93.60      4.43 o 
  10   1   7      127.40      120.09      4.93 o 
  11   1   7      366.62      354.78      8.40 o 
  12   1   7        1.91        3.26      2.70 o 
  13   1   7       77.51       69.44      4.56 o 
  14   1   7       10.25        7.86      3.26 o 
  15   1   7        2.38       -2.59      2.59 o 
  16   1   7       68.16       74.55      5.97 o 
  17   1   7       21.13       16.25      3.89 o 
  18   1   7      222.62      224.69     16.69 o 
  19   1   7       16.26       11.63      4.63 o 
 -18   2   7      105.81      104.33      8.18 o 
 -17   2   7       62.14       62.41      6.89 o 
 -16   2   7       84.78       84.60      7.22 o 
 -15   2   7        3.91        1.30      2.99 o 
 -14   2   7        4.34       -0.08      2.79 o 
 -13   2   7     1323.32     1289.58     20.91 o 
 -12   2   7       50.04       47.00      4.24 o 
 -11   2   7        6.06        3.77      2.41 o 
 -10   2   7      117.14      112.36      5.11 o 
  -9   2   7       70.31       67.42      4.19 o 
  -8   2   7      140.81      148.98      4.78 o 
  -7   2   7      262.52      260.78      6.04 o 
  -6   2   7      164.48      161.16      4.80 o 
  -5   2   7      630.94      671.64      9.72 o 
  -4   2   7        0.06       -0.33      1.36 o 
  -3   2   7        5.80        6.46      1.27 o 
  -2   2   7      185.76      193.81      5.97 o 
  -1   2   7      202.52      198.45      4.38 o 
   0   2   7      300.55      283.43      5.23 o 
   1   2   7      399.57      374.33      6.06 o 
   2   2   7      335.72      317.47      5.56 o 
   3   2   7      206.75      214.42      4.62 o 
   4   2   7       19.35       21.17      1.98 o 
   5   2   7        3.11        5.48      1.74 o 
   6   2   7      160.18      151.01      3.99 o 
   7   2   7      131.04      137.64      4.57 o 
   8   2   7      282.83      276.47      7.03 o 
   9   2   7      125.24      133.27      6.58 o 
  10   2   7       16.65       18.55      2.70 o 
  11   2   7        9.59        6.49      3.87 o 
  12   2   7       22.48       27.16      3.64 o 
  13   2   7       69.93       75.58      6.60 o 
  14   2   7       13.42       10.60      3.77 o 
  15   2   7        1.21        3.58      3.91 o 
  16   2   7        4.58        4.48      3.78 o 
  17   2   7       23.97       24.37      5.29 o 
  18   2   7        1.14        3.50      4.62 o 
 -17   3   7        3.43        9.32      4.51 o 
 -16   3   7        0.16        2.01      3.65 o 
 -15   3   7        1.30        0.46      3.61 o 
 -14   3   7       33.67       29.81      3.98 o 
 -13   3   7       13.75       15.77      3.89 o 
 -12   3   7       25.67       34.43      3.98 o 
 -11   3   7        5.48        9.69      2.89 o 
 -10   3   7      242.02      230.18      7.30 o 
  -9   3   7        4.78        3.26      2.28 o 
  -8   3   7      116.96      112.48      5.26 o 
  -7   3   7       81.28       84.18      4.97 o 
  -6   3   7      279.09      285.07      6.53 o 
  -5   3   7      210.05      214.74      5.70 o 
  -4   3   7      208.72      198.67      5.45 o 
  -3   3   7      800.06      781.80     10.32 o 
  -2   3   7      797.66      769.98     10.44 o 
  -1   3   7        8.74        8.76      1.77 o 
   0   3   7       63.32       73.09      3.72 o 
   1   3   7       65.96       60.01      3.07 o 
   2   3   7     1721.14     1794.61     17.51 o 
   3   3   7      580.64      575.70      8.39 o 
   4   3   7       16.49       15.38      2.12 o 
   5   3   7     1882.35     1876.64     20.05 o 
   6   3   7       49.11       46.19      3.33 o 
   7   3   7       41.20       32.96      3.41 o 
   8   3   7        0.06       -1.06      2.20 o 
   9   3   7       23.08       24.36      3.55 o 
  10   3   7      214.72      197.56      8.75 o 
  11   3   7        1.06        2.15      3.21 o 
  12   3   7        0.06       -2.78      2.78 o 
  13   3   7        9.75        5.35      3.63 o 
  14   3   7        0.14        6.29      3.81 o 
  15   3   7        9.42       11.77      4.35 o 
  16   3   7       46.89       42.74      6.27 o 
  17   3   7        0.53        5.37      4.46 o 
 -15   4   7       36.61       40.61      5.57 o 
 -14   4   7        1.92       -1.36      3.36 o 
 -13   4   7       76.83       84.58      6.53 o 
 -12   4   7        0.27       -0.52      2.99 o 
 -11   4   7        0.05       -0.53      2.83 o 
 -10   4   7        2.45       -2.06      2.70 o 
  -9   4   7      142.23      136.25      6.89 o 
  -8   4   7       44.72       48.48      5.21 o 
  -7   4   7      204.05      205.82      6.95 o 
  -6   4   7        1.52        1.30      2.34 o 
  -5   4   7      138.85      149.61      5.92 o 
  -4   4   7      209.83      215.63      6.05 o 
  -3   4   7        1.20        2.19      2.01 o 
  -2   4   7       37.36       34.89      3.60 o 
  -1   4   7      350.58      349.21      7.58 o 
   0   4   7      107.13      100.97      4.56 o 
   1   4   7       79.37       81.10      4.34 o 
   2   4   7      260.44      263.53      6.82 o 
   3   4   7      677.66      675.83     11.16 o 
   4   4   7       21.05       20.76      2.83 o 
   5   4   7      456.99      476.04      9.26 o 
   6   4   7      211.49      196.43      6.05 o 
   7   4   7      571.29      571.52     11.23 o 
   8   4   7      264.69      274.06      8.86 o 
   9   4   7      174.94      181.30      8.72 o 
  10   4   7       68.31       71.07      6.67 o 
  11   4   7      190.54      194.33      9.43 o 
  12   4   7      144.62      147.57      9.32 o 
  13   4   7        0.29        7.37      3.81 o 
  14   4   7       56.88       52.31      6.56 o 
  15   4   7        9.71        1.79      5.24 o 
 -13   5   7        0.32        2.81      3.94 o 
 -12   5   7        2.08       -0.76      3.97 o 
 -11   5   7       10.10       13.87      4.80 o 
 -10   5   7        3.76        1.84      3.72 o 
  -9   5   7      204.53      223.80     10.65 o 
  -8   5   7        0.82       -3.39      3.39 o 
  -7   5   7      175.93      180.38      9.49 o 
  -6   5   7       42.71       38.65      5.49 o 
  -5   5   7      103.69      104.41      7.68 o 
  -4   5   7      228.43      239.84     10.41 o 
  -3   5   7      199.85      193.58      9.13 o 
  -2   5   7       28.19       30.32      4.88 o 
  -1   5   7        7.70       13.33      3.38 o 
   0   5   7       28.87       37.65      3.71 o 
   1   5   7       13.53       12.21      2.77 o 
   2   5   7        5.09        2.20      2.54 o 
   3   5   7       34.42       35.85      3.69 o 
   4   5   7       72.66       82.46      4.83 o 
   5   5   7       14.99       16.14      3.00 o 
   6   5   7       41.49       37.21      4.10 o 
   7   5   7       27.95       26.09      4.14 o 
   8   5   7       62.90       63.55      7.46 o 
   9   5   7       42.88       42.22      5.79 o 
  10   5   7       87.16       95.29      7.67 o 
  11   5   7       52.75       48.79      6.20 o 
  12   5   7        9.64       13.83      4.74 o 
  13   5   7       22.67       15.88      5.83 o 
  -9   6   7        3.06       -0.59      4.23 o 
  -8   6   7        0.50        7.01      4.18 o 
  -7   6   7       21.79       16.68      5.12 o 
  -6   6   7        5.05        6.74      4.42 o 
  -5   6   7       62.60       56.23      7.45 o 
  -4   6   7      118.00      127.01      8.76 o 
  -3   6   7        0.08       -3.29      3.29 o 
  -2   6   7      160.76      165.26     10.75 o 
  -1   6   7        2.44        3.72      3.88 o 
   0   6   7        2.76        9.35      4.37 o 
   1   6   7       23.83       24.46      4.54 o 
   2   6   7      371.90      380.13     11.66 o 
   3   6   7        4.40        3.04      3.33 o 
   4   6   7       42.57       38.85      5.18 o 
   5   6   7       19.37       25.32      7.14 o 
   6   6   7        1.83       -3.20      3.20 o 
   7   6   7       24.92       23.15      5.70 o 
   8   6   7       85.64       90.83      9.51 o 
   9   6   7        0.17        1.42      4.86 o 
 -19   0   8       10.57       12.63      7.06 o 
 -18   0   8       12.26       17.43      6.75 o 
 -17   0   8      115.64      113.59     11.31 o 
 -16   0   8      230.17      234.63     16.17 o 
 -15   0   8       48.46       40.63      7.99 o 
 -14   0   8      135.93      129.16     11.02 o 
 -13   0   8       36.65       36.45      8.65 o 
 -12   0   8      895.18      902.44     20.70 o 
 -11   0   8      388.96      395.79     12.91 o 
 -10   0   8       36.68       42.65      5.23 o 
  -9   0   8       23.10       28.52      4.43 o 
  -8   0   8      532.32      538.83     14.02 o 
  -7   0   8      101.34      115.12     12.43 o 
  -6   0   8      220.20      217.42      6.13 o 
  -5   0   8      246.78      274.52     15.08 o 
  -4   0   8      196.23      199.03      8.81 o 
  -3   0   8      307.74      270.12      7.06 o 
  -2   0   8     9070.33     9333.95     94.14 o 
  -1   0   8     4427.04     4406.72     48.03 o 
   0   0   8      857.02      851.31     13.61 o 
   1   0   8     2666.42     2781.22     32.47 o 
   2   0   8       53.80       52.05      3.44 o 
   3   0   8      406.81      393.46      7.64 o 
   4   0   8     2196.20     2242.07     33.74 o 
   5   0   8      233.06      216.81      8.48 o 
   6   0   8       49.85       46.10      7.63 o 
   7   0   8      731.09      746.44     21.13 o 
   8   0   8        2.04        1.44      2.86 o 
   9   0   8        0.48        1.33      3.19 o 
  10   0   8      567.02      565.71     15.14 o 
  11   0   8        4.92        5.96      4.18 o 
  12   0   8        0.62       -0.74      3.24 o 
  13   0   8        0.34       -2.32      3.14 o 
  14   0   8       74.17       64.69      7.77 o 
  15   0   8       38.59       41.64      6.03 o 
  16   0   8        0.00       -3.37      4.29 o 
  17   0   8       11.58        3.29      5.01 o 
  18   0   8      377.14      361.90     18.82 o 
 -18   1   8       63.19       58.21      7.78 o 
 -17   1   8        3.09        8.15      5.37 o 
 -16   1   8       27.42       18.01      4.64 o 
 -15   1   8       50.17       55.82      6.37 o 
 -14   1   8      348.00      359.62     20.68 o 
 -13   1   8        0.05        1.07      2.67 o 
 -12   1   8      231.17      227.99      8.12 o 
 -11   1   8       13.90       16.95      3.63 o 
 -10   1   8       13.74       11.73      2.71 o 
  -9   1   8       11.21       12.91      2.64 o 
  -8   1   8        0.78        0.93      1.78 o 
  -7   1   8      336.56      326.78      6.75 o 
  -6   1   8      294.71      271.47      6.03 o 
  -5   1   8      432.05      426.32      7.50 o 
  -4   1   8       37.74       37.18      2.92 o 
  -3   1   8       83.03       83.17      2.90 o 
  -2   1   8       13.90       10.34      1.56 o 
  -1   1   8      337.40      303.37      5.36 o 
   0   1   8     1394.62     1429.78     13.94 o 
   1   1   8       30.05       33.50      2.24 o 
   2   1   8      382.52      379.25      5.88 o 
   3   1   8      195.09      193.31      4.04 o 
   4   1   8       33.88       46.82      2.28 o 
   5   1   8        0.87        1.13      2.05 o 
   6   1   8       61.93       66.26      4.28 o 
   7   1   8        0.72        3.32      2.07 o 
   8   1   8      256.09      261.09      7.27 o 
   9   1   8       98.40       96.24      4.95 o 
  10   1   8       22.32       22.88      3.10 o 
  11   1   8      198.34      192.21      6.51 o 
  12   1   8      282.84      288.82      8.07 o 
  13   1   8      338.93      355.39     11.56 o 
  14   1   8       21.98       19.15      3.36 o 
  15   1   8      110.36      110.87      6.59 o 
  16   1   8       29.36       22.37      4.16 o 
  17   1   8       63.42       69.51      6.25 o 
  18   1   8        0.00        0.83      3.97 o 
 -18   2   8        2.01        6.77      4.56 o 
 -17   2   8        0.01       -4.04      4.89 o 
 -16   2   8        0.21       -0.36      3.05 o 
 -15   2   8        8.13        3.70      3.24 o 
 -14   2   8       23.34       30.71      4.30 o 
 -13   2   8       57.29       51.23      5.07 o 
 -12   2   8       71.46       70.25      5.60 o 
 -11   2   8      208.17      186.76      7.51 o 
 -10   2   8       21.64       16.03      2.90 o 
  -9   2   8        7.64        6.45      2.47 o 
  -8   2   8      271.93      274.39      7.62 o 
  -7   2   8       58.13       58.49      3.52 o 
  -6   2   8        1.19        0.81      2.01 o 
  -5   2   8      111.59      117.12      4.32 o 
  -4   2   8      267.07      263.27      6.04 o 
  -3   2   8        1.01        3.68      1.71 o 
  -2   2   8       59.11       74.77      3.53 o 
  -1   2   8      311.30      314.30      5.76 o 
   0   2   8       44.91       50.78      2.83 o 
   1   2   8        5.72       10.34      2.29 o 
   2   2   8      978.47     1044.29     11.72 o 
   3   2   8      164.64      171.68      4.36 o 
   4   2   8       52.35       58.81      3.02 o 
   5   2   8      264.15      279.34      6.13 o 
   6   2   8       62.11       52.05      3.90 o 
   7   2   8      647.28      660.38     11.60 o 
   8   2   8       24.91       27.84      3.49 o 
   9   2   8       30.20       37.62      3.49 o 
  10   2   8      173.74      169.87      6.38 o 
  11   2   8        0.15        3.55      2.36 o 
  12   2   8      100.65       87.32      4.96 o 
  13   2   8      222.11      224.40     10.02 o 
  14   2   8      123.80      118.13      7.87 o 
  15   2   8        0.58        1.93      3.29 o 
  16   2   8        8.27        9.39      4.04 o 
  17   2   8        1.16        0.74      3.48 o 
 -17   3   8       40.81       41.48     14.04 o 
 -16   3   8       12.22       15.64      7.12 o 
 -15   3   8      118.59      119.43      8.61 o 
 -14   3   8       18.92       20.88      4.20 o 
 -13   3   8       29.74       20.44      4.04 o 
 -12   3   8       69.76       73.17      5.28 o 
 -11   3   8      187.25      175.87      6.78 o 
 -10   3   8      171.32      174.59      6.86 o 
  -9   3   8      115.35      101.36      5.28 o 
  -8   3   8       66.85       71.83      4.61 o 
  -7   3   8       30.33       25.25      3.36 o 
  -6   3   8       58.12       61.23      4.33 o 
  -5   3   8      306.43      294.86      6.88 o 
  -4   3   8       58.76       55.29      4.42 o 
  -3   3   8      340.80      371.82      7.64 o 
  -2   3   8      140.66      132.68      4.80 o 
  -1   3   8       25.90       40.99      2.87 o 
   0   3   8       34.29       24.49      2.45 o 
   1   3   8      483.30      477.63      7.79 o 
   2   3   8      183.01      184.35      4.95 o 
   3   3   8       14.56       15.16      2.14 o 
   4   3   8        9.66       12.99      2.32 o 
   5   3   8      103.78      109.09      5.56 o 
   6   3   8       11.12        7.53      2.82 o 
   7   3   8       29.32       30.50      3.98 o 
   8   3   8       18.98       27.27      3.77 o 
   9   3   8       71.83       79.35      5.42 o 
  10   3   8      111.07      113.72      7.25 o 
  11   3   8       11.06       13.17      3.94 o 
  12   3   8        1.65        4.60      3.47 o 
  13   3   8        0.83        6.12      3.62 o 
  14   3   8        2.12       -0.47      3.53 o 
  15   3   8       53.12       65.00      7.26 o 
  16   3   8        3.15        3.33      4.33 o 
 -15   4   8        6.95       15.99      5.08 o 
 -14   4   8       17.40       16.78      4.95 o 
 -13   4   8       99.51      104.38      7.09 o 
 -12   4   8        0.14        2.87      3.18 o 
 -11   4   8      181.30      213.32      9.96 o 
 -10   4   8      151.29      153.97      7.64 o 
  -9   4   8       48.98       42.82      4.87 o 
  -8   4   8       11.12       14.63      3.15 o 
  -7   4   8       11.37        4.01      3.03 o 
  -6   4   8       24.99       23.68      3.34 o 
  -5   4   8      179.97      197.59      6.82 o 
  -4   4   8      235.75      254.39      7.55 o 
  -3   4   8      466.74      437.20      9.74 o 
  -2   4   8      381.98      358.44      8.83 o 
  -1   4   8        3.67        1.52      2.34 o 
   0   4   8        0.03       -1.47      1.93 o 
   1   4   8      248.32      233.98      6.79 o 
   2   4   8      374.17      363.77      8.72 o 
   3   4   8      911.90      920.85     13.59 o 
   4   4   8       19.66       22.31      3.02 o 
   5   4   8        3.98        3.97      2.35 o 
   6   4   8      305.49      310.59      8.84 o 
   7   4   8        2.68        3.35      2.70 o 
   8   4   8        0.29       -2.79      2.79 o 
   9   4   8      168.92      179.29      8.87 o 
  10   4   8        1.42       -0.68      3.19 o 
  11   4   8       23.33       23.10      4.75 o 
  12   4   8        5.80        7.76      4.27 o 
  13   4   8        1.45        5.05      4.19 o 
  14   4   8       21.38       20.20      5.24 o 
 -12   5   8        4.16        1.43      4.34 o 
 -11   5   8      133.08      130.76      9.37 o 
 -10   5   8       14.53        7.76      4.53 o 
  -9   5   8        4.68        4.25      3.91 o 
  -8   5   8      219.00      208.78     10.75 o 
  -7   5   8        0.36       -3.04      3.24 o 
  -6   5   8       17.36       18.98      5.33 o 
  -5   5   8       11.68       15.48      4.68 o 
  -4   5   8        9.15        9.67      3.85 o 
  -3   5   8       65.83       44.27      5.81 o 
  -2   5   8      516.90      512.36     16.00 o 
  -1   5   8        8.41        7.62      2.92 o 
   0   5   8      159.49      155.28      7.13 o 
   1   5   8       71.53       81.76      5.30 o 
   2   5   8        1.52       -2.25      2.25 o 
   3   5   8      380.34      389.83      9.30 o 
   4   5   8       86.08       85.79      5.14 o 
   5   5   8       37.59       39.62      4.27 o 
   6   5   8        2.86        0.65      2.89 o 
   7   5   8      398.19      378.92     16.36 o 
   8   5   8       95.78      111.67      7.83 o 
   9   5   8       53.54       56.78      6.58 o 
  10   5   8       81.57       96.30      7.84 o 
  11   5   8       15.68       18.06      5.04 o 
  12   5   8        0.60       -3.91      3.91 o 
  -8   6   8       38.34       48.73      7.15 o 
  -7   6   8       91.35      119.72      9.12 o 
  -6   6   8      179.81      195.83     10.84 o 
  -5   6   8        6.36       10.20      4.63 o 
  -4   6   8       16.07        5.87      4.62 o 
  -3   6   8       28.55       36.20      5.98 o 
  -2   6   8        2.77       -2.79      3.70 o 
  -1   6   8       66.26       67.36      7.32 o 
   0   6   8      100.62      115.60      8.48 o 
   1   6   8       15.25       24.01      4.49 o 
   2   6   8        5.34        1.15      3.39 o 
   3   6   8        1.37       -1.21      3.49 o 
   4   6   8        0.79       -0.73      3.65 o 
   5   6   8        4.03        4.67      4.03 o 
   6   6   8       11.89       13.11      5.17 o 
   7   6   8        0.14        5.24      5.69 o 
   8   6   8        2.53       -4.23      4.23 o 
 -18   1   9        0.88        3.18      4.54 o 
 -17   1   9        5.45        6.33      4.46 o 
 -16   1   9       51.35       60.40      6.70 o 
 -15   1   9       16.20        7.58      5.40 o 
 -14   1   9       64.71       58.10      5.69 o 
 -13   1   9       23.47       23.10      4.09 o 
 -12   1   9      104.91       99.35      8.90 o 
 -11   1   9      791.40      759.48     15.06 o 
 -10   1   9        0.32        3.63      2.31 o 
  -9   1   9        7.74        7.73      2.58 o 
  -8   1   9        0.32       -1.94      1.94 o 
  -7   1   9     1797.17     1738.07     19.07 o 
  -6   1   9     1310.19     1246.05     15.04 o 
  -5   1   9      125.58      133.20      4.63 o 
  -4   1   9      563.15      589.19      9.28 o 
  -3   1   9      390.85      392.61      7.33 o 
  -2   1   9       12.59       15.98      1.87 o 
  -1   1   9      313.43      317.23      5.81 o 
   0   1   9      475.68      484.72      7.27 o 
   1   1   9      157.50      164.81      4.88 o 
   2   1   9       10.89       12.10      1.72 o 
   3   1   9        3.82        2.03      1.56 o 
   4   1   9      160.16      161.10      6.55 o 
   5   1   9       10.89       13.21      2.46 o 
   6   1   9      260.14      253.43      7.10 o 
   7   1   9       24.69       23.92      3.14 o 
   8   1   9       43.07       47.95      4.05 o 
   9   1   9      259.93      269.13      7.79 o 
  10   1   9       30.68       23.02      3.21 o 
  11   1   9      330.96      323.18     12.05 o 
  12   1   9        5.16        4.46      2.82 o 
  13   1   9        5.50        5.39      2.63 o 
  14   1   9        0.01       -2.32      2.32 o 
  15   1   9       13.13       13.83      3.73 o 
  16   1   9       19.96       21.07      4.27 o 
  17   1   9       58.83       61.52      6.24 o 
 -17   2   9        1.66       13.54      4.57 o 
 -16   2   9        4.77        6.46      3.56 o 
 -15   2   9       16.34       13.77      5.79 o 
 -14   2   9      237.94      232.71      9.32 o 
 -13   2   9        0.08        0.94      3.36 o 
 -12   2   9      384.60      357.42     10.78 o 
 -11   2   9       29.55       26.71      4.08 o 
 -10   2   9        7.57        4.47      2.90 o 
  -9   2   9     1150.71     1052.58     15.99 o 
  -8   2   9      774.45      698.50     17.72 o 
  -7   2   9       60.05       60.14      3.85 o 
  -6   2   9      174.60      190.59      5.70 o 
  -5   2   9        0.31        0.36      1.83 o 
  -4   2   9       53.88       51.16      3.57 o 
  -3   2   9      189.75      181.19      5.33 o 
  -2   2   9       66.60       70.06      3.52 o 
  -1   2   9      162.60      171.47      5.46 o 
   0   2   9       18.59       19.12      2.22 o 
   1   2   9      170.24      169.46      4.58 o 
   2   2   9       39.95       35.71      2.64 o 
   3   2   9       33.76       34.23      2.61 o 
   4   2   9      252.71      261.37      7.72 o 
   5   2   9       88.75       92.96      4.73 o 
   6   2   9      578.75      562.38     10.79 o 
   7   2   9       11.72        9.44      2.95 o 
   8   2   9        0.05       -2.08      2.18 o 
   9   2   9       28.24       34.82      3.64 o 
  10   2   9        7.63        7.39      2.47 o 
  11   2   9       73.78       79.24      4.84 o 
  12   2   9       69.30       71.00      6.26 o 
  13   2   9      120.92      103.72      7.60 o 
  14   2   9       54.21       47.87      6.18 o 
  15   2   9       40.54       45.49      9.43 o 
  16   2   9        0.02        2.66      3.65 o 
  17   2   9       19.38       13.54      5.04 o 
 -16   3   9        0.66       -3.82      3.82 o 
 -15   3   9       49.10       47.97      5.76 o 
 -14   3   9        6.07        8.15      3.77 o 
 -13   3   9        9.97        7.35      3.67 o 
 -12   3   9       63.50       59.97      5.73 o 
 -11   3   9       88.57       93.74      5.46 o 
 -10   3   9        0.09       -2.30      2.30 o 
  -9   3   9       74.93       87.17      5.18 o 
  -8   3   9      123.14      137.07      5.91 o 
  -7   3   9      103.63      100.46      5.28 o 
  -6   3   9        8.96        8.77      2.75 o 
  -5   3   9       21.38       13.33      2.58 o 
  -4   3   9        0.71        1.51      2.01 o 
  -3   3   9        4.54        4.02      2.07 o 
  -2   3   9       92.19      101.74      4.47 o 
  -1   3   9        8.14        9.90      3.05 o 
   0   3   9       66.05       63.58      3.74 o 
   1   3   9      296.27      278.36      6.12 o 
   2   3   9       52.57       58.11      3.96 o 
   3   3   9      145.92      147.25      4.67 o 
   4   3   9        0.97        7.22      2.41 o 
   5   3   9        0.01       -2.14      2.89 o 
   6   3   9      130.03      128.43      6.93 o 
   7   3   9     1842.93     1845.13     26.09 o 
   8   3   9       29.86       35.01      4.38 o 
   9   3   9       52.62       44.26      4.62 o 
  10   3   9      119.38      113.42      7.31 o 
  11   3   9        6.29       13.31      4.15 o 
  12   3   9       47.91       41.51      5.77 o 
  13   3   9        0.02        1.38      3.47 o 
  14   3   9      141.85      153.89      9.24 o 
  15   3   9       33.00       39.24      7.32 o 
 -14   4   9        0.02        0.94      4.31 o 
 -13   4   9       46.86       44.46      6.34 o 
 -12   4   9       31.06       37.68      5.26 o 
 -11   4   9        6.50        4.26      3.47 o 
 -10   4   9      185.13      192.81      8.40 o 
  -9   4   9       67.62       93.66      5.81 o 
  -8   4   9      132.53      142.73      9.47 o 
  -7   4   9       23.45       23.18      4.62 o 
  -6   4   9      256.88      237.18      7.81 o 
  -5   4   9        9.77       14.90      3.24 o 
  -4   4   9      121.76      121.32      6.56 o 
  -3   4   9       19.79       18.27      3.18 o 
  -2   4   9        2.24        7.19      2.69 o 
  -1   4   9       86.48       86.26      5.02 o 
   0   4   9      101.87      117.94      5.59 o 
   1   4   9      112.51      119.59      5.79 o 
   2   4   9       86.09       84.32      4.63 o 
   3   4   9       38.54       43.88      3.76 o 
   4   4   9       23.75       18.43      3.38 o 
   5   4   9      188.64      195.12      8.08 o 
   6   4   9      117.16      127.96      6.93 o 
   7   4   9       44.79       53.15      4.68 o 
   8   4   9       45.74       39.99      7.55 o 
   9   4   9      267.21      295.84     11.45 o 
  10   4   9       68.01       64.94      6.69 o 
  11   4   9        5.07        7.72      4.10 o 
  12   4   9       83.02       79.38      7.66 o 
  13   4   9        5.21        9.15      4.57 o 
  14   4   9        5.65        2.86      5.26 o 
 -11   5   9        5.91        9.16      4.93 o 
 -10   5   9       29.16       32.87      6.20 o 
  -9   5   9       40.65       42.23      8.16 o 
  -8   5   9       80.51       89.56      7.98 o 
  -7   5   9       19.23       20.56      7.21 o 
  -6   5   9        0.00       -0.04      3.71 o 
  -5   5   9       94.54      106.75      8.02 o 
  -4   5   9        1.59        3.12      3.62 o 
  -3   5   9        1.78       -2.97      2.97 o 
  -2   5   9       34.14       32.53      6.79 o 
  -1   5   9        0.36        1.21      2.83 o 
   0   5   9        1.84        3.05      2.87 o 
   1   5   9        5.77        7.17      3.48 o 
   2   5   9       54.51       51.87      4.92 o 
   3   5   9      213.51      221.62      8.71 o 
   4   5   9      304.43      326.54     12.41 o 
   5   5   9        1.68       -0.58      2.59 o 
   6   5   9       11.09       14.92      4.48 o 
   7   5   9        3.69       -2.06      3.58 o 
   8   5   9       38.30       38.30      5.93 o 
   9   5   9       67.92       67.88     11.74 o 
  10   5   9        0.57        3.52      4.93 o 
  11   5   9        2.88        2.98      4.13 o 
  -6   6   9        2.53        2.80      4.59 o 
  -5   6   9       30.18       36.85      6.46 o 
  -4   6   9       25.34       14.44      4.99 o 
  -3   6   9       14.44        8.40      4.63 o 
  -2   6   9        4.07        2.65      4.23 o 
  -1   6   9      105.50      110.54      8.66 o 
   0   6   9       59.01       54.18      7.50 o 
   1   6   9        2.80        0.20      4.08 o 
   2   6   9       44.36       47.95      5.83 o 
   3   6   9       53.39       44.89      8.06 o 
   4   6   9       14.14       18.89      6.09 o 
   5   6   9       17.02       23.57      7.94 o 
   6   6   9       34.94       23.54     12.90 o 
 -17   0  10        3.44        2.95      5.76 o 
 -16   0  10       12.51       13.14      6.58 o 
 -15   0  10      127.66       92.37     30.54 o 
 -14   0  10      674.34      709.77     25.48 o 
 -13   0  10       16.78       20.53      6.45 o 
 -12   0  10      126.14      106.49     12.71 o 
 -11   0  10        3.29       -3.17      3.17 o 
 -10   0  10       13.79        5.62      3.82 o 
  -9   0  10      108.89      121.25      7.90 o 
  -8   0  10      153.98      145.84      8.29 o 
  -7   0  10     1003.00      961.79     20.80 o 
  -6   0  10      189.02      185.84      8.91 o 
  -5   0  10       72.36       72.36      6.28 o 
  -4   0  10      789.46      797.16     17.72 o 
  -3   0  10      168.32      163.24      9.90 o 
  -2   0  10      300.21      278.02      8.86 o 
  -1   0  10      401.47      412.49     14.47 o 
   0   0  10      275.64      279.24      7.94 o 
   1   0  10      396.89      392.12      9.34 o 
   2   0  10      474.03      466.32     13.11 o 
   3   0  10        2.02       -0.34      2.82 o 
   4   0  10       35.22       35.59      5.03 o 
   5   0  10       70.99       69.86      8.00 o 
   6   0  10      309.96      288.89     11.18 o 
   7   0  10      155.36      142.18      8.40 o 
   8   0  10      742.23      712.77     18.28 o 
   9   0  10      182.26      192.40      9.81 o 
  10   0  10       16.81       11.66      4.33 o 
  11   0  10      603.24      590.04     16.90 o 
  12   0  10       55.60       58.10      6.94 o 
  13   0  10        8.75        5.61      4.01 o 
  14   0  10      132.30      139.68     14.03 o 
  15   0  10       27.87       29.25      8.89 o 
  16   0  10        8.54        0.83      4.01 o 
  17   0  10      110.46      106.61     11.45 o 
 -17   1  10        7.23        4.32      4.39 o 
 -16   1  10       65.39       67.41      7.61 o 
 -15   1  10       73.93       65.42      7.21 o 
 -14   1  10       38.76       47.42      5.42 o 
 -13   1  10       15.44       16.23      3.86 o 
 -12   1  10        1.70       -1.74      3.02 o 
 -11   1  10       46.78       52.82      5.21 o 
 -10   1  10      107.16      115.26      5.65 o 
  -9   1  10      157.94      155.10      6.21 o 
  -8   1  10      272.28      267.55      7.60 o 
  -7   1  10        1.98        1.83      2.21 o 
  -6   1  10        6.26        4.66      2.33 o 
  -5   1  10       29.96       37.22      3.39 o 
  -4   1  10        9.83       12.36      2.38 o 
  -3   1  10      140.18      139.57      4.84 o 
  -2   1  10      222.39      229.67      5.90 o 
  -1   1  10     1069.21     1109.11     12.64 o 
   0   1  10       45.26       42.45      2.87 o 
   1   1  10      287.27      283.38      5.96 o 
   2   1  10      259.22      250.30      5.89 o 
   3   1  10       34.91       34.00      3.41 o 
   4   1  10       33.83       38.19      3.50 o 
   5   1  10      538.14      537.63     10.55 o 
   6   1  10      144.36      138.01      5.68 o 
   7   1  10       17.64       17.00      3.11 o 
   8   1  10        0.02       -2.24      2.24 o 
   9   1  10       31.10       36.74      3.91 o 
  10   1  10        3.54        0.80      2.53 o 
  11   1  10        0.61        1.96      2.39 o 
  12   1  10      387.32      397.06     12.73 o 
  13   1  10       20.59       26.73      3.86 o 
  14   1  10       48.08       42.19      4.63 o 
  15   1  10       14.63       16.48      7.73 o 
  16   1  10        6.59        8.52      3.71 o 
  17   1  10        0.77        1.33      4.22 o 
 -16   2  10       43.82       38.99      5.61 o 
 -15   2  10       30.27       29.24      4.98 o 
 -14   2  10       62.21       67.04      9.20 o 
 -13   2  10        5.81        1.89      3.60 o 
 -12   2  10        3.31        1.95      3.12 o 
 -11   2  10        2.59        3.80      3.21 o 
 -10   2  10       25.14       19.41      5.27 o 
  -9   2  10      118.93      110.62      6.25 o 
  -8   2  10       21.58       24.48      6.89 o 
  -7   2  10      127.16      114.20      4.86 o 
  -6   2  10      122.83      111.60      5.42 o 
  -5   2  10       13.44       15.81      2.61 o 
  -4   2  10       43.93       46.01      3.86 o 
  -3   2  10        1.39        3.70      2.11 o 
  -2   2  10      125.97      116.84      4.68 o 
  -1   2  10        5.70        5.41      2.09 o 
   0   2  10        1.31        2.68      1.96 o 
   1   2  10      221.88      229.04      5.63 o 
   2   2  10        5.90       11.41      2.25 o 
   3   2  10       58.25       65.29      4.29 o 
   4   2  10        5.98        7.83      2.46 o 
   5   2  10        4.46        1.53      2.32 o 
   6   2  10      140.48      147.58      6.05 o 
   7   2  10      174.64      181.41      6.70 o 
   8   2  10        0.15        0.63      2.43 o 
   9   2  10        4.95        0.41      3.06 o 
  10   2  10      160.73      139.48     10.71 o 
  11   2  10       27.63       30.06      4.34 o 
  12   2  10      352.86      354.78     14.33 o 
  13   2  10       56.14       60.59      6.67 o 
  14   2  10       53.96       55.94      6.62 o 
  15   2  10       24.28       29.64      5.52 o 
  16   2  10        0.05       -0.55      3.71 o 
 -15   3  10       36.33       28.30      5.11 o 
 -14   3  10       37.83       38.12      5.31 o 
 -13   3  10       10.19        7.69      3.82 o 
 -12   3  10       89.56       92.48      6.80 o 
 -11   3  10        9.73       10.57      3.65 o 
 -10   3  10       25.91       22.56      4.10 o 
  -9   3  10        5.54        5.48      2.86 o 
  -8   3  10       68.78       61.69      4.90 o 
  -7   3  10       71.13       73.22      5.05 o 
  -6   3  10        9.36       11.37      2.96 o 
  -5   3  10        6.95        0.79      3.00 o 
  -4   3  10        1.57        0.88      2.12 o 
  -3   3  10       50.05       55.35      3.91 o 
  -2   3  10      152.69      171.63      5.77 o 
  -1   3  10        6.88        6.99      2.34 o 
   0   3  10      291.69      287.30      7.86 o 
   1   3  10       98.71      104.25      4.91 o 
   2   3  10       17.96       13.91      2.53 o 
   3   3  10        0.82       -0.17      2.53 o 
   4   3  10      174.54      170.79      7.27 o 
   5   3  10      102.73      103.59      5.98 o 
   6   3  10       10.18        9.80      3.27 o 
   7   3  10       17.93       16.48      3.77 o 
   8   3  10       24.94       28.51      4.33 o 
   9   3  10        0.95        1.55      2.80 o 
  10   3  10       20.51       21.84      3.95 o 
  11   3  10       10.10       12.34      4.24 o 
  12   3  10        0.08        1.84      3.56 o 
  13   3  10        1.90        2.92      3.90 o 
  14   3  10       35.01       33.98     11.55 o 
  15   3  10       10.11        6.72      4.63 o 
 -13   4  10       55.18       80.44      8.33 o 
 -12   4  10        1.69        5.33      4.13 o 
 -11   4  10       12.50        8.48      5.37 o 
 -10   4  10      108.45      118.54      7.23 o 
  -9   4  10       67.42       83.61      7.59 o 
  -8   4  10        2.94        0.08      2.72 o 
  -7   4  10      104.87      119.51      8.23 o 
  -6   4  10      173.91      181.55      7.19 o 
  -5   4  10        0.14       -0.94      2.68 o 
  -4   4  10       29.29       32.67      4.51 o 
  -3   4  10        0.71        1.15      2.61 o 
  -2   4  10       50.31       47.19      4.47 o 
  -1   4  10      133.04      155.16      6.46 o 
   0   4  10       36.80       48.34      4.36 o 
   1   4  10      370.42      375.36     11.22 o 
   2   4  10      108.28      110.95      6.88 o 
   3   4  10        4.95        1.62      2.92 o 
   4   4  10        0.00        2.57      3.08 o 
   5   4  10        1.41       -0.02      2.85 o 
   6   4  10      317.10      322.36     10.43 o 
   7   4  10      548.31      570.34     14.11 o 
   8   4  10       51.92       55.36      6.84 o 
   9   4  10       11.88       12.67      4.28 o 
  10   4  10       58.54       55.21     11.74 o 
  11   4  10       57.96       59.06      6.97 o 
  12   4  10       14.44       20.13      5.24 o 
  13   4  10        2.55        1.40      3.99 o 
 -10   5  10       15.10        9.29      5.26 o 
  -9   5  10       29.39       45.36     15.56 o 
  -8   5  10      131.81      150.10      9.53 o 
  -7   5  10        0.83        1.02      4.03 o 
  -6   5  10        4.82        4.64      4.36 o 
  -5   5  10        4.41        4.37      4.06 o 
  -4   5  10      179.65      171.26      9.51 o 
  -3   5  10       12.54       23.52      5.16 o 
  -2   5  10        2.21        6.31      3.35 o 
  -1   5  10      127.13      124.22      7.25 o 
   0   5  10       52.15       46.45      4.88 o 
   1   5  10       47.15       53.50      5.57 o 
   2   5  10       79.91       94.35      6.73 o 
   3   5  10       31.91       29.69      5.29 o 
   4   5  10      115.29      118.58      8.13 o 
   5   5  10       23.18       18.13      4.84 o 
   6   5  10        0.04        2.78      3.71 o 
   7   5  10       88.33       96.85      7.87 o 
   8   5  10        0.83       -3.47      3.47 o 
   9   5  10      101.30      109.46      8.39 o 
  10   5  10       57.00       70.42      8.53 o 
  -4   6  10       39.78       31.58      6.31 o 
  -3   6  10       44.76       56.90      7.50 o 
  -2   6  10      146.77      178.60     10.47 o 
  -1   6  10       56.55       63.86      7.48 o 
   0   6  10       67.67       75.68      8.14 o 
   1   6  10        0.07       -0.73      4.69 o 
   2   6  10       48.97       54.31      7.45 o 
   3   6  10       16.79       28.88      6.66 o 
 -16   1  11        1.40        0.65      4.30 o 
 -15   1  11       87.13       87.57     10.34 o 
 -14   1  11        5.99        3.29      4.08 o 
 -13   1  11        0.92        3.18      3.28 o 
 -12   1  11       30.79       29.35      4.54 o 
 -11   1  11       56.18       42.52      4.84 o 
 -10   1  11       12.41       15.96      3.66 o 
  -9   1  11      206.40      174.42      6.67 o 
  -8   1  11        0.24       -0.31      2.28 o 
  -7   1  11      322.03      282.22      7.96 o 
  -6   1  11        0.92        1.12      2.30 o 
  -5   1  11      102.13       92.89      5.04 o 
  -4   1  11      194.46      187.98      6.41 o 
  -3   1  11     1358.96     1321.25     16.20 o 
  -2   1  11      689.24      674.70     10.67 o 
  -1   1  11     1000.18      973.38     13.34 o 
   0   1  11      292.43      293.68      6.17 o 
   1   1  11      131.26      130.86      5.45 o 
   2   1  11       14.57       13.35      2.78 o 
   3   1  11      400.88      388.62      8.99 o 
   4   1  11      524.91      515.06     10.91 o 
   5   1  11      319.32      307.75     10.64 o 
   6   1  11       57.17       48.01      4.26 o 
   7   1  11        1.24        0.10      2.36 o 
   8   1  11       29.79       29.55      3.91 o 
   9   1  11        0.31        1.68      2.72 o 
  10   1  11       69.87       64.01      5.08 o 
  11   1  11      206.04      208.41      8.06 o 
  12   1  11        0.93       -0.04      2.65 o 
  13   1  11       15.39       17.74      3.57 o 
  14   1  11        4.67        0.91      2.76 o 
  15   1  11      116.59      124.04      7.62 o 
  16   1  11       20.02       17.45      5.46 o 
 -15   2  11       19.96       17.09      4.49 o 
 -14   2  11       55.71       57.07      6.08 o 
 -13   2  11      217.81      203.42      9.10 o 
 -12   2  11        1.25        1.89      3.25 o 
 -11   2  11       69.50       87.42      6.47 o 
 -10   2  11        3.19        4.14      3.16 o 
  -9   2  11      234.35      216.78     13.12 o 
  -8   2  11       16.58       16.66      3.80 o 
  -7   2  11      458.73      442.43     11.26 o 
  -6   2  11      149.81      164.05      5.91 o 
  -5   2  11      270.36      236.20      6.68 o 
  -4   2  11      923.43      823.09     14.49 o 
  -3   2  11       68.37       59.41      4.04 o 
  -2   2  11      154.49      153.55      5.38 o 
  -1   2  11       97.64      109.69      4.94 o 
   0   2  11      442.39      419.31      8.32 o 
   1   2  11      169.41      174.51      7.00 o 
   2   2  11        0.03       -2.19      2.19 o 
   3   2  11      184.01      182.72      7.11 o 
   4   2  11        4.24        4.21      2.52 o 
   5   2  11      180.05      172.55      6.61 o 
   6   2  11       32.83       32.53      3.89 o 
   7   2  11       20.66       20.00      3.78 o 
   8   2  11       33.41       31.94      3.99 o 
   9   2  11       12.92        7.96      2.97 o 
  10   2  11        5.13        1.71      3.16 o 
  11   2  11        4.90        4.82      3.40 o 
  12   2  11        0.74        2.32      3.01 o 
  13   2  11       36.10       30.26      5.85 o 
  14   2  11        4.56        8.23      4.40 o 
  15   2  11       15.36       25.19      5.30 o 
 -14   3  11       11.70        8.87      4.15 o 
 -13   3  11       42.18       44.79      5.80 o 
 -12   3  11       19.19       19.48      4.48 o 
 -11   3  11      183.60      198.90      8.92 o 
 -10   3  11        1.34       -0.39      3.12 o 
  -9   3  11       10.36       12.53      3.61 o 
  -8   3  11        3.36        1.32      2.89 o 
  -7   3  11        1.56        3.18      2.72 o 
  -6   3  11       43.98       37.23      4.16 o 
  -5   3  11       31.56       33.18      3.52 o 
  -4   3  11       30.91       32.39      3.52 o 
  -3   3  11       12.85       12.35      2.61 o 
  -2   3  11        2.30        4.97      2.43 o 
  -1   3  11        2.73        3.57      2.31 o 
   0   3  11       37.46       44.25      3.69 o 
   1   3  11       98.32       99.36      6.08 o 
   2   3  11       72.92       76.62      5.53 o 
   3   3  11        0.81        0.92      3.25 o 
   4   3  11      343.98      361.98     10.54 o 
   5   3  11       35.14       39.54      4.67 o 
   6   3  11       66.48       72.12      7.18 o 
   7   3  11       48.65       46.82      5.22 o 
   8   3  11        8.09        5.21      3.37 o 
   9   3  11        5.09        6.50      3.53 o 
  10   3  11       53.78       62.87      5.70 o 
  11   3  11      336.88      320.63     14.03 o 
  12   3  11       57.49       63.86      6.95 o 
  13   3  11        7.95        8.69      5.99 o 
  14   3  11       19.40       16.85      5.76 o 
 -12   4  11        9.99        5.54      5.28 o 
 -11   4  11        5.40        2.39      4.38 o 
 -10   4  11        9.52       17.00      4.61 o 
  -9   4  11      246.43      264.29      9.10 o 
  -8   4  11        0.07        2.57      3.14 o 
  -7   4  11       35.15       51.81      5.03 o 
  -6   4  11       20.41       22.12      4.36 o 
  -5   4  11       48.12       52.50      5.64 o 
  -4   4  11      181.41      162.06      7.84 o 
  -3   4  11        2.75        7.19      2.92 o 
  -2   4  11       42.92       39.25      6.21 o 
  -1   4  11        0.10       -1.47      2.43 o 
   0   4  11      185.33      175.47      7.88 o 
   1   4  11        0.63        2.27      2.85 o 
   2   4  11        3.19        5.17      3.61 o 
   3   4  11       72.27       77.09      7.27 o 
   4   4  11       98.43      107.95      7.78 o 
   5   4  11        0.26       -0.23      3.40 o 
   6   4  11       72.14       86.76      6.75 o 
   7   4  11      206.52      220.62     13.60 o 
   8   4  11      258.52      275.65      9.27 o 
   9   4  11       52.34       50.72      6.44 o 
  10   4  11       61.08       72.82      8.11 o 
  11   4  11       12.17        5.25      4.32 o 
  -8   5  11        3.76        0.79      4.18 o 
  -7   5  11      130.96      166.54      9.99 o 
  -6   5  11       46.22       34.14      6.24 o 
  -5   5  11      105.65       98.72      8.51 o 
  -4   5  11       20.36       23.04      7.59 o 
  -3   5  11       66.59       89.72     18.71 o 
  -2   5  11       31.36       43.49      5.68 o 
  -1   5  11        3.64        6.53      3.59 o 
   0   5  11       21.86       27.83      4.78 o 
   1   5  11        0.00       -3.27      3.27 o 
   2   5  11        4.76        2.75      4.00 o 
   3   5  11       21.33       27.91      5.43 o 
   4   5  11        4.66        8.51      4.85 o 
   5   5  11       33.63       38.13      6.98 o 
   6   5  11        6.47       -1.02      4.86 o 
   7   5  11       32.17       27.64      6.63 o 
   8   5  11       32.02       42.04      6.28 o 
 -15   0  12       66.67      108.41     31.84 o 
 -14   0  12      179.05      226.51     15.47 o 
 -13   0  12      136.62      127.91     11.88 o 
 -12   0  12       73.57       90.26     18.94 o 
 -11   0  12        5.49       14.03      9.63 o 
 -10   0  12      647.39      640.04     18.52 o 
  -9   0  12        0.26        2.01      6.69 o 
  -8   0  12        0.55       -2.15      3.65 o 
  -7   0  12       14.40       12.84      4.38 o 
  -6   0  12       44.28       42.31      5.74 o 
  -5   0  12        8.75        6.15      5.40 o 
  -4   0  12      310.52      293.66     11.41 o 
  -3   0  12       24.80       26.42      5.08 o 
  -2   0  12     3087.84     2937.14     44.15 o 
  -1   0  12      848.61      884.73     56.99 o 
   0   0  12      197.11      187.77      9.02 o 
   1   0  12      603.64      599.90     16.18 o 
   2   0  12       46.09       43.69      5.56 o 
   3   0  12      116.83      112.86      7.92 o 
   4   0  12      281.28      274.35     11.36 o 
   5   0  12      110.71      109.33      7.92 o 
   6   0  12       22.85       23.74      5.17 o 
   7   0  12      213.20      199.35     10.18 o 
   8   0  12       52.05       53.99      6.66 o 
   9   0  12       15.87       14.18      4.88 o 
  10   0  12      259.14      238.74     14.63 o 
  11   0  12      148.90      142.47      8.24 o 
  12   0  12      306.96      302.84     13.08 o 
  13   0  12       61.27       66.41     12.19 o 
  14   0  12        0.98        2.21      4.43 o 
  15   0  12        6.30       13.23      5.27 o 
 -15   1  12        5.51        0.85      4.30 o 
 -14   1  12      113.10       99.84      8.18 o 
 -13   1  12       23.71       25.15      4.67 o 
 -12   1  12        0.03        0.68      3.16 o 
 -11   1  12       19.08       14.33      3.94 o 
 -10   1  12        0.00        1.34      2.80 o 
  -9   1  12        0.20        3.69      2.67 o 
  -8   1  12       36.26       26.11      3.73 o 
  -7   1  12       85.99       97.95      5.57 o 
  -6   1  12       20.13       17.35      3.25 o 
  -5   1  12      327.45      302.00      8.31 o 
  -4   1  12      117.78      125.39      5.77 o 
  -3   1  12       29.00       33.72      3.64 o 
  -2   1  12       50.57       48.18      3.71 o 
  -1   1  12      359.68      350.28      9.70 o 
   0   1  12      217.90      204.53      7.62 o 
   1   1  12       58.74       58.23      4.92 o 
   2   1  12        0.66        4.00      2.41 o 
   3   1  12       33.96       38.14      3.92 o 
   4   1  12       14.96       15.18      3.10 o 
   5   1  12      126.03      124.63      5.86 o 
   6   1  12      103.58      107.66      7.35 o 
   7   1  12       12.39       14.10      3.28 o 
   8   1  12       11.86       12.92      3.65 o 
   9   1  12       59.12       56.64      5.94 o 
  10   1  12      134.78      128.46      6.54 o 
  11   1  12      133.17      133.46      6.00 o 
  12   1  12      135.14      135.99      6.68 o 
  13   1  12      127.13      113.96      6.39 o 
  14   1  12       25.71       18.04      3.94 o 
  15   1  12       10.58       12.09      7.07 o 
 -14   2  12       50.48       46.58      5.91 o 
 -13   2  12       12.21       11.06      4.15 o 
 -12   2  12       21.29       16.17      4.35 o 
 -11   2  12        2.53        2.44      3.50 o 
 -10   2  12        3.84        2.55      3.26 o 
  -9   2  12       36.67       37.27      4.85 o 
  -8   2  12        0.19       -0.22      2.87 o 
  -7   2  12        2.56        3.50      2.76 o 
  -6   2  12       29.03       35.78      3.93 o 
  -5   2  12        0.31        5.88      2.60 o 
  -4   2  12       91.92       94.39      6.34 o 
  -3   2  12      213.14      224.18      6.66 o 
  -2   2  12        0.10        0.96      2.21 o 
  -1   2  12       75.33       82.45      4.83 o 
   0   2  12       24.89       21.54      3.83 o 
   1   2  12       19.94       17.72      3.60 o 
   2   2  12       17.47       11.16      3.27 o 
   3   2  12      189.70      180.83      7.55 o 
   4   2  12        8.62        4.92      2.75 o 
   5   2  12       16.82       20.27      3.45 o 
   6   2  12       18.94       15.55      3.38 o 
   7   2  12       77.22       74.71      5.41 o 
   8   2  12       33.22       29.27      4.00 o 
   9   2  12        9.12        8.22      3.67 o 
  10   2  12        8.79        6.76      3.66 o 
  11   2  12        1.43        2.19      2.99 o 
  12   2  12       96.83       82.91      6.52 o 
  13   2  12       73.37       85.59     11.36 o 
  14   2  12       21.87       19.63     10.61 o 
 -13   3  12        9.20       10.85      4.45 o 
 -12   3  12       12.79        7.93      4.06 o 
 -11   3  12       66.55       68.75      6.64 o 
 -10   3  12       81.87       69.39      6.49 o 
  -9   3  12      259.29      255.49     13.24 o 
  -8   3  12       13.23       10.96      3.80 o 
  -7   3  12        0.25       -2.85      2.85 o 
  -6   3  12       16.07       12.52      3.71 o 
  -5   3  12       60.35       55.60      4.41 o 
  -4   3  12       17.59       26.83      4.22 o 
  -3   3  12       15.59        8.03      2.62 o 
  -2   3  12       45.66       50.92      4.10 o 
  -1   3  12       14.13       13.43      3.15 o 
   0   3  12        2.39        1.94      2.93 o 
   1   3  12      106.50       94.19      5.99 o 
   2   3  12       24.03       28.83      4.97 o 
   3   3  12       18.45       25.38      4.76 o 
   4   3  12       28.11       24.92      4.90 o 
   5   3  12       55.05       56.82      5.61 o 
   6   3  12       46.10       54.11      5.49 o 
   7   3  12        0.69       -2.65      2.65 o 
   8   3  12       75.96       82.42      7.21 o 
   9   3  12       20.20       26.12      4.61 o 
  10   3  12       99.63      114.79      7.01 o 
  11   3  12        0.78        5.10      4.33 o 
  12   3  12        0.70        1.76      4.10 o 
 -10   4  12       16.53       19.68      5.12 o 
  -9   4  12       17.42       21.44      4.85 o 
  -8   4  12       23.29       21.60      4.80 o 
  -7   4  12       18.77       11.33      4.83 o 
  -6   4  12       86.09       91.48      7.06 o 
  -5   4  12        1.68        5.00      3.42 o 
  -4   4  12       26.47       34.76      4.92 o 
  -3   4  12       55.59       60.83      5.85 o 
  -2   4  12        7.78       13.71      3.90 o 
  -1   4  12       79.24       84.55      6.49 o 
   0   4  12       68.42       74.00      7.11 o 
   1   4  12       63.94       69.56      6.82 o 
   2   4  12      211.30      214.51     10.23 o 
   3   4  12       18.79       16.99      4.61 o 
   4   4  12       24.98       19.97      6.27 o 
   5   4  12      206.36      223.03     10.49 o 
   6   4  12        0.79       -0.97      3.83 o 
   7   4  12       48.98       38.17      6.12 o 
   8   4  12        3.87        4.40      3.47 o 
   9   4  12        9.04        2.17      4.07 o 
  10   4  12      110.60      122.26      8.84 o 
  -6   5  12        0.00       -0.41      4.26 o 
  -5   5  12       63.89       85.91      8.41 o 
  -4   5  12      256.00      290.12     12.60 o 
  -3   5  12       36.31       34.31      6.15 o 
  -2   5  12       36.46       32.58      6.27 o 
  -1   5  12        7.45        2.21      4.24 o 
   0   5  12        2.78        4.22      4.15 o 
   1   5  12       34.09       29.59     10.84 o 
   2   5  12       72.11       62.37      7.52 o 
   3   5  12       12.84        2.65      4.31 o 
   4   5  12        9.36        9.40      4.49 o 
   5   5  12       81.67       81.23      9.97 o 
   6   5  12        2.48        1.08      7.03 o 
 -14   1  13        0.63       -4.01      4.01 o 
 -13   1  13        2.01        0.57      3.69 o 
 -12   1  13       20.97       20.50      4.45 o 
 -11   1  13        5.22        7.99      3.68 o 
 -10   1  13      159.06      170.60      8.13 o 
  -9   1  13       20.59       17.96      3.65 o 
  -8   1  13       85.09       82.82      5.58 o 
  -7   1  13        8.27        5.40      2.96 o 
  -6   1  13        2.07       -2.06      2.50 o 
  -5   1  13       50.89       39.21      4.12 o 
  -4   1  13       17.83       15.76      3.19 o 
  -3   1  13        0.45        2.12      3.12 o 
  -2   1  13       62.75       54.97      5.85 o 
  -1   1  13       91.51       85.89      6.68 o 
   0   1  13       29.60       34.87      4.36 o 
   1   1  13        0.02        1.07      2.72 o 
   2   1  13      822.67      786.08     23.63 o 
   3   1  13      305.72      295.80      9.18 o 
   4   1  13       76.98       79.72      5.38 o 
   5   1  13       70.41       69.69      5.24 o 
   6   1  13        6.79        7.53      3.16 o 
   7   1  13      535.85      554.58     12.43 o 
   8   1  13       80.80       91.75      6.07 o 
   9   1  13        2.43       -3.29      3.29 o 
  10   1  13       88.61       74.41      5.95 o 
  11   1  13       56.63       59.97      4.95 o 
  12   1  13        3.74       -1.03      2.78 o 
  13   1  13        5.81        9.41      3.41 o 
 -13   2  13       38.26       28.56      6.36 o 
 -12   2  13        9.41        4.95      3.83 o 
 -11   2  13        5.11        0.77      3.53 o 
 -10   2  13       26.61       22.67      4.50 o 
  -9   2  13      103.84       93.41      6.76 o 
  -8   2  13      214.82      229.08      9.10 o 
  -7   2  13       60.88       54.70      5.45 o 
  -6   2  13       29.27       28.90      3.88 o 
  -5   2  13       27.76       20.77      4.38 o 
  -4   2  13       89.35       96.09      5.63 o 
  -3   2  13       21.34       15.94      3.63 o 
  -2   2  13        0.01       -0.09      2.79 o 
  -1   2  13       70.43       74.50      5.88 o 
   0   2  13      265.76      239.73      8.78 o 
   1   2  13      440.90      427.36     11.55 o 
   2   2  13      285.66      296.84      9.83 o 
   3   2  13        0.36        0.07      2.95 o 
   4   2  13        3.43       11.32      3.39 o 
   5   2  13      667.69      624.62     12.97 o 
   6   2  13        3.22        0.70      2.74 o 
   7   2  13        2.26        2.02      2.86 o 
   8   2  13        8.43       12.13      4.01 o 
   9   2  13        5.68        3.13      3.37 o 
  10   2  13        3.47        8.08      3.83 o 
  11   2  13        3.63        4.80      4.34 o 
  12   2  13       11.37       17.55      5.02 o 
 -11   3  13       50.23       55.38      7.30 o 
 -10   3  13      104.99      112.97      7.70 o 
  -9   3  13      178.43      189.52      8.99 o 
  -8   3  13       26.65       37.36      5.13 o 
  -7   3  13       21.99       24.35      4.63 o 
  -6   3  13        0.55        3.86      3.31 o 
  -5   3  13        0.14       -2.90      2.90 o 
  -4   3  13       97.86      107.31      5.52 o 
  -3   3  13       17.21       12.55      4.26 o 
  -2   3  13        5.37        1.91      3.12 o 
  -1   3  13       61.00       51.88      9.07 o 
   0   3  13       37.46       34.81      5.18 o 
   1   3  13       58.24       58.85      6.51 o 
   2   3  13       26.34       24.47      4.83 o 
   3   3  13        0.86       -1.18      3.28 o 
   4   3  13        3.65        1.14      3.87 o 
   5   3  13       10.35        8.66      4.29 o 
   6   3  13       57.28       61.24      7.17 o 
   7   3  13      179.52      176.87      9.71 o 
   8   3  13        5.26       10.54      3.91 o 
   9   3  13       19.91       22.21      6.69 o 
  10   3  13        0.29        1.04      3.45 o 
  11   3  13       27.50       32.39      8.50 o 
  -8   4  13        4.68        7.83      4.81 o 
  -7   4  13       60.58       71.92      7.71 o 
  -6   4  13       18.36        9.75      4.69 o 
  -5   4  13        2.10        3.40      3.74 o 
  -4   4  13      139.22      166.85      9.53 o 
  -3   4  13       34.07       35.25      6.13 o 
  -2   4  13       32.19       23.92      5.08 o 
  -1   4  13       88.24       97.44      8.02 o 
   0   4  13       34.81       42.48      5.93 o 
   1   4  13       27.63       12.70      7.17 o 
   2   4  13       38.20       38.05      7.50 o 
   3   4  13       12.14        7.17      4.33 o 
   4   4  13      114.46      107.33      8.28 o 
   5   4  13        1.04       -3.68      3.68 o 
   6   4  13       47.14       51.98      6.89 o 
   7   4  13        4.28        4.45      4.68 o 
   8   4  13       31.43       36.31      6.28 o 
  -2   5  13        1.56       -2.94      8.16 o 
  -1   5  13        1.19       -3.88      5.40 o 
   0   5  13       23.43       28.53      7.03 o 
   1   5  13        1.69       -1.49      4.44 o 
 -13   0  14        2.14        7.11      6.92 o 
 -12   0  14       10.79       16.49      6.93 o 
 -11   0  14      142.25      155.64     26.94 o 
 -10   0  14        2.63        6.55      4.92 o 
  -9   0  14      185.77      225.99     11.93 o 
  -8   0  14       15.06       14.26      5.09 o 
  -7   0  14       14.32       20.64      5.40 o 
  -6   0  14      397.19      442.96     15.44 o 
  -5   0  14        7.17       17.35      6.71 o 
  -4   0  14       24.48       33.46     10.78 o 
  -3   0  14        5.30        8.61      9.47 o 
  -2   0  14       10.46        6.87      5.18 o 
  -1   0  14       26.52       26.31      7.02 o 
   0   0  14      570.65      574.52     21.82 o 
   1   0  14       15.94       16.53      7.67 o 
   2   0  14      282.40      277.68     15.59 o 
   3   0  14        0.52        1.18      3.76 o 
   4   0  14        0.55       -3.26      3.26 o 
   5   0  14        0.92       -3.13      6.35 o 
   6   0  14       32.17       29.94      6.03 o 
   7   0  14       83.35       99.73      8.90 o 
   8   0  14      430.98      417.76     16.02 o 
   9   0  14       63.58       56.89      7.75 o 
  10   0  14       60.57       75.00      8.98 o 
  11   0  14      175.78      196.59     12.85 o 
  12   0  14       20.22       26.84      8.15 o 
 -12   1  14       63.89       63.13      6.44 o 
 -11   1  14        0.01       -2.70      3.19 o 
 -10   1  14       34.80       29.52      5.33 o 
  -9   1  14        4.83        6.32      3.62 o 
  -8   1  14       25.56       19.27      4.07 o 
  -7   1  14        2.19        8.56      3.11 o 
  -6   1  14       14.53       16.38      3.52 o 
  -5   1  14        4.78        9.77      3.15 o 
  -4   1  14        9.14       14.69      4.09 o 
  -3   1  14       65.24       58.43      7.03 o 
  -2   1  14      112.30       99.26      7.63 o 
  -1   1  14      431.90      392.69     12.86 o 
   0   1  14        3.67       -1.28      3.17 o 
   1   1  14        6.69       10.86      3.47 o 
   2   1  14       52.57       55.29      5.43 o 
   3   1  14        0.28       -2.79      2.79 o 
   4   1  14        0.53       -0.24      2.94 o 
   5   1  14      272.43      267.79      9.59 o 
   6   1  14        0.00       -2.72      2.72 o 
   7   1  14        0.08       -1.34      2.90 o 
   8   1  14       34.62       38.19      5.43 o 
   9   1  14       30.01       27.59      4.61 o 
  10   1  14       31.74       30.47      4.98 o 
  11   1  14       48.97       56.20      5.78 o 
  12   1  14       63.25       71.35      5.91 o 
 -11   2  14       79.68       89.84      7.32 o 
 -10   2  14      145.02      158.75      8.60 o 
  -9   2  14        0.02       -0.28      3.50 o 
  -8   2  14       47.44       51.52      5.78 o 
  -7   2  14        0.16        1.90      3.35 o 
  -6   2  14       55.50       66.57      5.34 o 
  -5   2  14        2.80        6.37      3.38 o 
  -4   2  14        7.08        8.63      4.00 o 
  -3   2  14       15.61       10.22      4.11 o 
  -2   2  14      148.53      150.63      8.55 o 
  -1   2  14        9.48        8.43      3.84 o 
   0   2  14        2.63        2.73      2.93 o 
   1   2  14        0.85       -2.78      2.78 o 
   2   2  14        2.07        1.67      3.04 o 
   3   2  14       14.64       11.59      3.85 o 
   4   2  14       14.00       12.63      3.82 o 
   5   2  14       12.20       16.41      5.04 o 
   6   2  14       11.95       13.60      4.07 o 
   7   2  14       84.15       87.09      6.79 o 
   8   2  14       20.16       21.36      4.60 o 
   9   2  14       18.60       14.93      5.30 o 
  10   2  14       14.79       10.39      4.31 o 
  11   2  14       41.44       43.20      5.28 o 
  -9   3  14       13.47       11.87      4.38 o 
  -8   3  14        0.31       -1.98      3.34 o 
  -7   3  14       37.77       48.86      6.03 o 
  -6   3  14        5.08        2.96      4.90 o 
  -5   3  14       86.27       90.35      7.81 o 
  -4   3  14       41.62       35.05      5.45 o 
  -3   3  14       11.97       12.10      4.21 o 
  -2   3  14      131.50      137.56      7.60 o 
  -1   3  14        1.52        3.88      3.87 o 
   0   3  14        2.27        1.66      3.72 o 
   1   3  14       18.50        8.94      4.21 o 
   2   3  14        7.42        2.55      4.00 o 
   3   3  14       25.70       23.01      5.25 o 
   4   3  14       30.23       38.46      5.99 o 
   5   3  14       25.78       30.24      9.71 o 
   6   3  14        1.85       -2.17      3.84 o 
   7   3  14        0.27       -3.34      5.19 o 
   8   3  14       19.06       10.70      4.61 o 
   9   3  14        7.17        2.84      4.59 o 
  -6   4  14        0.95        0.05      5.94 o 
  -5   4  14        2.68       -1.73      4.93 o 
  -4   4  14       43.43       50.17     10.78 o 
  -3   4  14        5.02        5.21      5.34 o 
  -2   4  14        2.90        7.86      5.27 o 
  -1   4  14        0.06       -1.65      3.88 o 
   0   4  14        0.04        2.37      3.96 o 
   1   4  14        0.03       -3.81      3.81 o 
   2   4  14        2.26        4.38      4.53 o 
   3   4  14       14.49       20.74      5.42 o 
   4   4  14      140.12      143.18      9.49 o 
   5   4  14       20.30       16.94      5.53 o 
 -10   1  15        4.88        8.92      4.09 o 
  -9   1  15        3.29        1.26      3.63 o 
  -8   1  15        0.30       -2.90      2.90 o 
  -7   1  15        0.00        7.41      3.69 o 
  -6   1  15      274.46      296.90     20.66 o 
  -5   1  15       34.69       41.40      9.43 o 
  -4   1  15       97.80      105.23      7.96 o 
  -3   1  15       59.54       56.50      6.50 o 
  -2   1  15       91.30       94.65      7.66 o 
  -1   1  15       10.03       15.89      4.56 o 
   0   1  15      139.38      139.38      8.69 o 
   1   1  15        1.07        3.65      3.96 o 
   2   1  15       27.14       24.62      5.12 o 
   3   1  15       22.92       18.75      4.10 o 
   4   1  15        0.00        2.07      3.25 o 
   5   1  15      151.08      129.72      7.55 o 
   6   1  15      177.82      174.31      8.49 o 
   7   1  15      119.51      101.96      6.94 o 
   8   1  15      146.17      151.07      9.18 o 
   9   1  15       43.85       47.70      5.40 o 
  10   1  15       76.37       78.28      6.71 o 
  -9   2  15        5.20       -1.52      3.66 o 
  -8   2  15       33.47       18.04      4.71 o 
  -7   2  15       60.31       53.90      8.53 o 
  -6   2  15       14.07       12.54      4.57 o 
  -5   2  15       19.56       16.62      4.64 o 
  -4   2  15      173.71      185.60      9.82 o 
  -3   2  15       20.88       13.27      4.45 o 
  -2   2  15        0.72        7.12      3.70 o 
  -1   2  15       53.66       50.80      6.37 o 
   0   2  15        1.87       -1.68      3.26 o 
   1   2  15        0.05       -0.71      3.53 o 
   2   2  15        4.53        3.18      3.44 o 
   3   2  15        5.63       -0.99      3.22 o 
   4   2  15       43.17       36.68      5.25 o 
   5   2  15      520.70      541.65     23.85 o 
   6   2  15       67.27       65.61      7.42 o 
   7   2  15       42.86       46.19      6.65 o 
   8   2  15       15.75       15.39      5.18 o 
   9   2  15      103.69       84.70      8.46 o 
  -7   3  15       76.53       80.37      8.11 o 
  -6   3  15       34.29       45.58      7.53 o 
  -5   3  15       14.20       12.09      5.62 o 
  -4   3  15        5.78        9.77      5.39 o 
  -3   3  15       15.67       17.93      4.93 o 
  -2   3  15        1.15        2.01      4.58 o 
  -1   3  15       12.16        8.39      5.16 o 
   0   3  15      174.57      210.95     11.54 o 
   1   3  15       16.21       20.20      5.12 o 
   2   3  15        0.01       -2.21      3.78 o 
   3   3  15      223.67      250.01     11.76 o 
   4   3  15      112.42      131.31     10.70 o 
   5   3  15        0.99       -2.15      4.04 o 
   6   3  15        3.95       14.85      4.95 o 
  -9   0  16       50.64       37.21      9.80 o 
  -8   0  16        0.15       -1.47      6.00 o 
  -7   0  16        5.18        1.90      6.42 o 
  -6   0  16        6.91        8.15      6.32 o 
  -5   0  16      196.74      228.42     15.68 o 
  -4   0  16       35.22       40.56      8.77 o 
  -3   0  16      298.21      313.50     18.00 o 
  -2   0  16       69.92       42.46     11.92 o 
  -1   0  16      655.07      701.85     37.56 o 
   0   0  16       56.56       36.61      8.23 o 
   1   0  16       87.81       72.73     10.74 o 
   2   0  16        0.06        6.29      5.41 o 
   3   0  16       50.68       63.21     10.26 o 
   4   0  16        4.23       -2.38      4.96 o 
   5   0  16       24.58       25.48     13.72 o 
   6   0  16        1.65        7.22      6.22 o 
   7   0  16       34.16       28.95      6.72 o 
   8   0  16       25.89       21.74      6.70 o 
  -8   1  16       51.42       52.93     12.01 o 
  -7   1  16        1.91        1.68      4.23 o 
  -6   1  16        0.21        0.97      4.06 o 
  -5   1  16       14.58       12.26      7.87 o 
  -4   1  16        3.42       -2.89      4.08 o 
  -3   1  16        3.84        2.99      4.92 o 
  -2   1  16      212.79      229.85     12.14 o 
  -1   1  16       64.40       48.67      6.63 o 
   0   1  16       23.48       14.11      4.71 o 
   1   1  16        5.03       -0.45      3.84 o 
   2   1  16        1.34       -2.83      3.75 o 
   3   1  16       47.45       44.29      6.42 o 
   4   1  16        0.16       -0.90      3.98 o 
   5   1  16       17.41       24.34      5.49 o 
   6   1  16       32.50       27.12      5.24 o 
   7   1  16        0.50        1.77      3.93 o 
   8   1  16        0.74        3.64      5.14 o 
  -6   2  16       58.45       61.91      8.40 o 
  -5   2  16       78.56       86.44      8.86 o 
  -4   2  16       11.33       16.01      5.75 o 
  -3   2  16      109.49      115.61      9.99 o 
  -2   2  16      134.63      141.77      9.29 o 
  -1   2  16       23.94       43.39      6.52 o 
   0   2  16       27.81       35.21      5.85 o 
   1   2  16        2.21        6.93      4.50 o 
   2   2  16        0.43        1.52      4.23 o 
   3   2  16       41.98       49.75      6.82 o 
   4   2  16        2.59       -3.43      3.43 o 
   5   2  16        8.60        0.87      4.04 o 
   6   2  16        0.93        1.02      4.62 o 
  -2   3  16       57.95       70.39      9.13 o 
  -1   3  16        9.96       17.16      5.93 o 
   0   3  16        3.76        1.68      5.24 o 
   1   3  16       18.62        7.00      5.22 o 
   2   3  16        5.49       -3.92      7.84 o 
  -4   1  17       28.52       24.80      5.64 o 
  -3   1  17       14.00       17.71      5.27 o 
  -2   1  17       62.71       85.00      8.33 o 
  -1   1  17        6.81        4.03      4.31 o 
   0   1  17        8.79        8.46      4.86 o 
   1   1  17        2.94        1.44      5.23 o 
   2   1  17        3.24        7.60      4.43 o 
   3   1  17       53.63       43.89      6.50 o 
   4   1  17        9.51        6.80      4.91 o 
                                                 
